# Supplementary material for: Modifier genes in SCN1A‐related epilepsy syndromes
Source: Mol Genet Genomic Med. 2020 Feb 7;8(4):e1103. doi: 10.1002/mgg3.1103 (PMC7196470; doi:10.1002/mgg3.1103)
Supplement: Supplementary file 2 [file MGG3-8-e1103-s002.xlsx]

## Sheet: Sheet1
Gene set	Gene	z-score missense	pLI LoF	Number of exons	Number of coding basepairs (CDS size)
Control 1	ACD	0.526336	5.7798e-07	7	547
Control 1	ACP5	0.792267	0.123568	6	978
Control 1	ACTB	6.28544	0.935803	6	1128
Control 1	ADA	-0.181265	2.83299e-09	12	1092
Control 1	ADAM17	1.68174	0.997368	19	2475
Control 1	ADAR	3.00529	0.907595	15	3681
Control 1	AGA	-0.424351	0.000640804	9	1041
Control 1	AICDA	2.32419	0.0012555	5	597
Control 1	AIRE	-0.447065	1.55048e-06	14	1638
Control 1	AK2	0.129246	0.00556559	8	699
Control 1	ALG13	0.097539	0.997583	27	3414
Control 1	AP3B1	-0.393582	0.995386	27	3285
Control 1	AP4E1	-0.659837	0.979862	21	966
Control 1	APOL1	-0.921041	3.75078e-08	6	479
Control 1	ATM	-0.697864	2.71064e-30	63	9171
Control 1	ATP2A2	5.44922	0.998231	20	3129
Control 1	B2M	1.36822	0.856562	4	360
Control 1	BCL10	1.9736	0.118213	3	702
Control 1	BLM	-0.997578	4.1386e-11	22	4254
Control 1	BLNK	0.94887	0.990011	17	1371
Control 1	BLOC1S6	0.725642	9.82042e-06	5	519
Control 1	BTK	4.38117	0.999563	19	1980
Control 1	BTLA	1.57884	0.430977	5	870
Control 1	C1QA	1.5932	0.04979	3	738
Control 1	C1QB	1.28644	0.085881	3	460
Control 1	C1QC	0.720617	0.0173819	3	738
Control 1	C1R	x	x	11	1962
Control 1	C1S	0.418082	0.86341	12	2067
Control 1	C2	1.17071	1.37889e-06	15
Control 1	C3	4.48215	0.99959	41	4992
Control 1	C4A	x	x	41	5235
Control 1	C4B	x	x	41	5235
Control 1	C5	-0.134203	5.61069e-11	41	5031
Control 1	C6	-1.97173	1.20166e-14	18	2805
Control 1	C7	-2.57152	1.26146e-11	18	2532
Control 1	C8A	-1.72657	5.35564e-11	11	1755
Control 1	C8B	-1.57544	1.49407e-09	12	1776
Control 1	C8G	-1.37191	1.63183e-09	7	609
Control 1	C9	-1.58713	6.82499e-17	11	1680
Control 1	C9orf142	0.0835989	0.569786	7	615
Control 1	CARD11	4.34732	0.999939	25	3465
Control 1	CARD14	-0.175388	3.14969e-14	23	3015
Control 1	CARD9	0.209799	2.29038e-11	13	1611
Control 1	CASP10	-0.797762	8.5379e-12	10	1569
Control 1	CASP8	0.817747	0.00484502	9	1617
Control 1	CBL	1.73135	0.00678736	16	2721
Control 1	CCBE1	-0.85587	1.66522e-06	11	1221
Control 1	CD19	0.639915	0.853622	15	1671
Control 1	CD247	-0.0684992	0.661383	8	495
Control 1	CD27	0.122433	0.266793	6	783
Control 1	CD3D	0.208356	0.00662795	5	516
Control 1	CD3E	-0.320018	0.302673	9	624
Control 1	CD3G	0.613907	0.0250305	7	549
Control 1	CD40	1.29553	0.658238	9	834
Control 1	CD40LG	0.922112	0.864434	5	786
Control 1	CD46	-0.0920086	0.000191603	13	1200
Control 1	CD55	-0.30189	2.49092e-07	10	1335
Control 1	CD59	-0.00741917	0.0683809	4	387
Control 1	CD79A	1.06045	0.948568	5	681
Control 1	CD79B	1.55533	0.950003	6	693
Control 1	CD81	1.7163	0.950522	8	711
Control 1	CD8A	1.65269	0.0241811	5	597
Control 1	CDCA7	2.0532	0.141955	10	1353
Control 1	CDKN2B	0.961697	0.281058	2	417
Control 1	CEBPE	-0.172523	0.00239238	2	846
Control 1	CECR1	-1.31976	5.25344e-05	10	1536
Control 1	CFB	2.2106	0.000978859	30	3801
Control 1	CFD	0.437999	0.0195669	5	762
Control 1	CFH	0.557696	0.999631	22	3696
Control 1	CFHR1	1.23154	0.000909322	6	993
Control 1	CFHR2	-2.09287	8.62005e-09	5	765
Control 1	CFHR3	0.355505	1.21902e-05	6	993
Control 1	CFHR4	-0.764754	1.89813e-13	6	606
Control 1	CFHR5	-2.31168	9.56874e-22	10	1710
Control 1	CFI	-0.891595	2.23773e-05	12	1731
Control 1	CFP	1.84156	0.944169	10	1410
Control 1	CFTR	-6.02912	2.96391e-36	27	4443
Control 1	CHD7	1.92151	1	38	8994
Control 1	CIITA	0.111125	5.54342e-05	20	3393
Control 1	CLEC4D	-1.03689	0.000109415	6	432
Control 1	CLEC7A	-1.03191	7.98975e-08	8	744
Control 1	CLPB	1.73669	9.13242e-06	15	1947
Control 1	COLEC11	1.18675	0.0720345	6	370
Control 1	COPA	3.68914	1	33	3702
Control 1	CORO1A	3.74365	0.954491	6	749
Control 1	CR2	-0.00183815	2.1654e-11	20	3279
Control 1	CREBBP	5.58352	1	31	7329
Control 1	CSF2RA	-0.38033	0.00186658	12	1305
Control 1	CSF3R	1.11121	1.41619e-06	17	2592
Control 1	CTC1	-0.567805	3.51223e-07	22	3096
Control 1	CTLA4	1.67747	0.577322	4	672
Control 1	CTPS1	3.72728	0.932192	19	1776
Control 1	CTSC	-0.840871	0.000816868	7	1392
Control 1	CXCR4	1.80859	0.427451	2	1059
Control 1	CYBA	0.0281561	0.00357298	6	588
Control 1	CYBB	1.89872	0.997698	13	1713
Control 1	DCLRE1B	-0.0502547	0.107858	4	1599
Control 1	DCLRE1C	-1.46511	0.00286936	14	2079
Control 1	DDX58	-0.554984	1.08822e-14	17	2169
Control 1	DGAT1	0.672128	2.90055e-10	17	1467
Control 1	DHFR	1.68419	0.276594	6	564
Control 1	DKC1	3.41417	0.9989	15	1545
Control 1	DNASE1	-2.73604	1.00615e-11	10	849
Control 1	DNMT3B	2.08692	0.999775	23	2562
Control 1	DOCK2	3.79859	1	52	5493
Control 1	DOCK8	-2.77996	0.000135434	48	6300
Control 1	ELANE	1.71908	0.767207	6	804
Control 1	ELF4	0.840207	0.611464	9	1992
Control 1	EPG5	-0.274582	6.93637e-07	44	7740
Control 1	ERCC2	0.443836	3.14163e-13	23	2283
Control 1	ERCC3	1.17414	2.05509e-05	15	2349
Control 1	F12	2.23256	3.46473e-06	14	1848
Control 1	FADD	1.80758	0.665953	2	627
Control 1	FAS	0.282246	0.726173	9	1008
Control 1	FASLG	-0.193145	0.61167	4	846
Control 1	FCGR1A	4.23665	0.971633	4	722
Control 1	FCGR2A	1.17753	0.000150862	7	951
Control 1	FCGR2B	1.85717	0.0474026	8	933
Control 1	FCGR3A	-0.185985	1.22274e-05	5	873
Control 1	FCGR3B	0.494564	3.30211e-05	5	810
Control 1	FCGRT	0.729947	0.825587	6	1098
Control 1	FCN3	-0.218628	0.0172513	8	900
Control 1	FERMT3	1.90594	0.257005	15	1992
Control 1	FOXN1	-0.188064	0.969498	8	1947
Control 1	FOXP3	0.857137	0.948722	12	1296
Control 1	FPR1	0.804973	0.0638058	2	1053
Control 1	G6PC	0.253657	0.00181136	5	1074
Control 1	G6PC3	0.772754	1.07483e-05	6	1041
Control 1	G6PD	2.60498	0.966391	13	1638
Control 1	GATA2	2.8784	0.979762	6	1443
Control 1	GFI1	2.34559	0.0296286	7	1269
Control 1	GJC2	4.7644	0.483282	2	1320
Control 1	GRHL2	1.35667	0.999881	16	1878
Control 1	GTF2H5	-0.703843	0.04681	3	216
Control 1	HAX1	0.418663	1.10582e-05	7	840
Control 1	HELLS	2.9613	0.999418	22	2517
Control 1	ICOS	0.647675	0.0520092	5	600
Control 1	IFIH1	-2.43656	6.00239e-26	16	3078
Control 1	IFNGR1	-1.1193	0.327969	7	1470
Control 1	IFNGR2	1.11984	0.881281	7	1014
Control 1	IGHM	x	x	4	1362
Control 1	IGLL1	-0.773277	0.0171677	3	642
Control 1	IKBKB	2.90107	0.998787	22	2271
Control 1	IKBKG	-0.760483	0.628615	10	1464
Control 1	IKZF1	3.79129	0.985751	8	1560
Control 1	IL10	-0.0353805	0.0291622	5	537
Control 1	IL10RA	0.355818	0.968346	7	1737
Control 1	IL10RB	0.787687	0.000334787	7	978
Control 1	IL12B	0.72371	0.000223246	8	987
Control 1	IL12RB1	-0.835311	1.17877e-07	17	1989
Control 1	IL17F	-0.304628	0.0302739	3	492
Control 1	IL17RA	0.290144	0.119418	13	2601
Control 1	IL17RC	0.70011	4.25362e-10	19	2376
Control 1	IL18	0.964269	0.102774	6	582
Control 1	IL1RN	-0.711974	0.340219	4	534
Control 1	IL2	0.592755	0.784778	4	462
Control 1	IL21R	0.801484	0.846368	9	1617
Control 1	IL2RA	0.112451	0.881289	8	819
Control 1	IL2RG	1.44175	0.957764	8	1110
Control 1	IL36RN	-0.292875	0.00097234	5	468
Control 1	IL7R	-2.15055	3.72072e-06	8	1380
Control 1	INO80	3.13283	1	36	4671
Control 1	INPP5D	3.65142	0.167431	17	2433
Control 1	INSR	5.20787	0.186548	22	4149
Control 1	IRAK4	-1.36359	0.000576872	12	1383
Control 1	IRF7	-0.693218	3.31354e-07	11	1512
Control 1	IRF8	2.24551	0.92654	9	1281
Control 1	ISG15	0.212786	0.00984781	2	498
Control 1	ITCH	3.1702	0.99999	26	2712
Control 1	ITGAM	1.29437	1.33564e-08	30	3459
Control 1	ITGB2	1.48309	3.87638e-05	17	2310
Control 1	ITK	1.55898	1.49551e-05	17	1863
Control 1	JAGN1	0.221107	0.0230627	2	552
Control 1	JAK2	0.185932	0.969035	25	3399
Control 1	JAK3	3.45971	0.995864	23	3375
Control 1	KMT2D	3.09802	1	54	16614
Control 1	KRAS	1.3563	0.00106119	6	570
Control 1	LAMTOR2	2.16327	0.481086	4	378
Control 1	LCK	3.74539	0.999425	13	1530
Control 1	LIG1	1.11442	0.0177051	28	2760
Control 1	LIG4	-1.50384	0.00210124	2	2736
Control 1	LPIN2	0.660008	0.673513	20	2691
Control 1	LRBA	-0.875384	0.0442294	58	8592
Control 1	LRRC8A	4.51905	0.916105	3	2433
Control 1	LTBP3	4.87153	0.996034	28	3912
Control 1	LYST	-0.645503	0.999978	53	11406
Control 1	MAGT1	1.25021	0.887374	10	1104
Control 1	MAL	-0.0315883	0.786079	4	462
Control 1	MALT1	2.06117	0.994145	17	2475
Control 1	MAN2B1	2.4772	1.56345e-12	24	3036
Control 1	MANBA	-1.01668	1.14972e-11	17	2640
Control 1	MAP3K14	x	x	17
Control 1	MASP1	-0.441458	9.7428e-06	11	2187
Control 1	MASP2	-1.67574	1.58469e-14	11	2061
Control 1	MBL2	-0.513256	0.000741512	4	747
Control 1	MC2R	0.163208	0.0574475	2	894
Control 1	MCM4	0.230995	0.000301842	17	2592
Control 1	MEFV	-0.530737	1.12014e-08	10	2346
Control 1	MKL1	-0.822521	0.540324	15	2796
Control 1	MPO	1.6551	1.74837e-09	12	2238
Control 1	MRE11A	-0.787936	0.00115883	20	2127
Control 1	MS4A1	-1.03553	0.0153882	7	894
Control 1	MSN	2.77943	0.993557	13	1734
Control 1	MTHFD1	1.693	0.605609	28	2808
Control 1	MVK	1.12848	0.0421614	11	1191
Control 1	MYD88	1.71833	0.711855	5	951
Control 1	NBN	-0.991763	1.74404e-10	16	2265
Control 1	NCF1	4.27968	0.92336	11	1173
Control 1	NCF2	0.953148	8.50962e-05	16	1581
Control 1	NCF4	0.0608051	7.89905e-06	10	1020
Control 1	NCSTN	1.38568	0.999982	17	2130
Control 1	NDNL2	1.48796	0.195523	1	915
Control 1	NFKB1	3.1513	0.99426	24	2910
Control 1	NFKB2	4.31043	0.999696	23	2703
Control 1	NFKBIA	1.15971	0.979352	6	954
Control 1	NHEJ1	-0.913312	0.0271845	7	951
Control 1	NHP2	0.886872	0.0342617	4	462
Control 1	NKX2-5	1.84283	0.858648	2	975
Control 1	NLRC4	0.388689	4.35115e-08	10	3075
Control 1	NLRP1	0.574734	2.0778e-12	17	4422
Control 1	NLRP12	-1.77143	3.14396e-27	10	3186
Control 1	NLRP3	2.45436	0.447263	11	3111
Control 1	NLRP7	0.880506	1.09578e-12	11	3114
Control 1	NOD2	-0.877528	5.52077e-19	12	3123
Control 1	NOP10	0.42671	0.802014	2	195
Control 1	NRAS	2.00415	0.912773	7	570
Control 1	ORAI1	2.32202	0.00305336	2	912
Control 1	PARN	-0.217626	0.387184	24	1920
Control 1	PAX5	3.26423	0.984244	10	1176
Control 1	PBX1	3.99368	0.910582	9	1293
Control 1	PCCA	-0.208515	2.13325e-10	24	2187
Control 1	PCCB	-0.557127	0.000735839	15	1620
Control 1	PEPD	-0.520621	0.0145071	15	1482
Control 1	PGM3	0.217758	0.0235636	14	1713
Control 1	PIGA	1.70548	0.916789	6	1455
Control 1	PIK3CD	5.61052	0.999984	24	3135
Control 1	PIK3R1	2.41669	0.99824	16	2175
Control 1	PLCG2	0.965149	0.999993	33	3798
Control 1	PLG	0.738656	0.00243512	19	2433
Control 1	PMM2	-2.1371	4.03083e-10	8	660
Control 1	PNP	0.460437	0.0656268	6	870
Control 1	POT1	1.249	0.522727	19	1905
Control 1	PRF1	-0.518486	1.39812e-07	3	1668
Control 1	PRKCD	3.7481	0.997594	18	2031
Control 1	PRKDC	0.0270587	1	87	12384
Control 1	PRPS1	3.82743	0.871771	7	957
Control 1	PSENEN	1.05251	0.535695	4	306
Control 1	PSMB8	1.79231	0.0120032	6	759
Control 1	PSTPIP1	-0.0909217	0.00072615	16	1254
Control 1	PTPN11	3.43331	0.999877	16	1782
Control 1	PTPN22	-0.936319	3.07776e-16	21	2424
Control 1	PTPRC	0.0746561	0.999941	33	3921
Control 1	PTRF	4.02919	0.020881	2	1173
Control 1	RAB27A	-1.3695	8.23365e-05	7	666
Control 1	RAC2	3.15631	0.873092	7	579
Control 1	RAG1	0.248994	0.001898	2	3132
Control 1	RAG2	-0.717621	0.0105193	2	1584
Control 1	RASGRP2	1.18007	0.99528	16	1833
Control 1	RBCK1	1.59435	0.212094	12	1011
Control 1	RDX	-0.00856517	0.998955	17	1815
Control 1	RECQL4	x	x	22	3627
Control 1	RFX5	-0.210451	0.000136786	11	1851
Control 1	RFXANK	0.489649	0.000671164	10	783
Control 1	RFXAP	2.38726	0.439792	3	819
Control 1	RHOH	1.96577	0.123279	3	576
Control 1	RLTPR	1.38106	0.0223533	38	4308
Control 1	RNASEH2A	0.313095	0.0500791	8	900
Control 1	RNASEH2B	-0.786003	1.2992e-09	11	939
Control 1	RNASEH2C	1.0251	0.511932	4	389
Control 1	RNF168	-0.969501	1.37259e-10	6	1716
Control 1	RNF31	2.25298	0.999719	21	3219
Control 1	RORC	2.132	0.997845	11	1557
Control 1	RPSA	3.3354	0.751851	7	888
Control 1	RRAS2	2.04681	0.674254	6	615
Control 1	RSPH9	0.649089	0.00490038	6	921
Control 1	RTEL1	-1.70741	0.777758	35	3732
Control 1	RTL1	3.37228	0.00816648	1	4077
Control 1	SAMHD1	2.20196	1.50498e-05	16	1881
Control 1	SBDS	1.15575	0.119264	5	753
Control 1	SEMA3E	0.0256761	0.0304479	17	2328
Control 1	SERAC1	0.68338	0.00240098	17	1965
Control 1	SERPING1	0.796672	0.972837	8	1503
Control 1	SH2B3	0.564987	0.00592219	8	1728
Control 1	SH2D1A	1.78041	0.0826088	4	387
Control 1	SH3BP2	-0.000406161	0.0031019	13	1686
Control 1	SKIV2L	2.26291	1.11012e-15	28	3741
Control 1	SLC29A3	-1.04238	2.99085e-08	6	1428
Control 1	SLC35A1	0.807102	0.208304	8	1014
Control 1	SLC35C1	2.01408	0.147015	2	216
Control 1	SLC37A4	-1.40426	0.000674732	11	1071
Control 1	SLC39A4	-0.345022	0.00573736	12	1944
Control 1	SLC46A1	1.93018	0.104423	6	1380
Control 1	SMARCAL1	0.568682	0.000314359	18	2865
Control 1	SOCS4	-0.300716	1.85889e-06	2	1323
Control 1	SP110	-0.279248	3.16369e-09	19	2142
Control 1	SPINK5	-0.831118	2.11659e-17	34	3285
Control 1	STAT1	5.4025	0.999994	25	2253
Control 1	STAT2	1.80605	0.0410947	24	2556
Control 1	STAT3	5.5952	0.999989	24	2313
Control 1	STAT4	2.93324	0.988868	24	2247
Control 1	STAT5B	5.14512	0.999953	19	2364
Control 1	STAT6	2.11096	0.100775	22	2544
Control 1	STIM1	1.86999	0.926767	12	2058
Control 1	STK4	0.875524	0.118312	11	1464
Control 1	STX11	1.24341	0.0200261	2	864
Control 1	STXBP2	0.651877	7.76318e-05	19	1815
Control 1	TAP1	2.75158	0.28665	11	2427
Control 1	TAP2	1.97425	0.00171342	15	2531
Control 1	TAPBP	1.23005	0.000393582	7	1515
Control 1	TAZ	2.41991	0.966526	11	879
Control 1	TBK1	1.17224	0.995097	21	2190
Control 1	TBX1	3.41169	0.983397	9	1488
Control 1	TCF3	-1.84154	0.185647	19	1956
Control 1	TCIRG1	-0.0909643	6.03647e-06	20	2493
Control 1	TCN2	-2.66778	0.0222896	9	1284
Control 1	TERC	x	x	1
Control 1	TERT	6.29708	0.866151	16	3399
Control 1	TFRC	-0.0320442	0.780323	19	2283
Control 1	THBD	x	x	1	1728
Control 1	TICAM1	0.516758	0.852477	2	2139
Control 1	TINF2	1.24877	0.158554	9	1356
Control 1	TIRAP	-1.20314	0.00266923	5	708
Control 1	TLR3	-0.289474	0.00121124	5	2715
Control 1	TLR4	-0.778632	4.18065e-06	3	2520
Control 1	TMC6	-0.0333927	5.07749e-08	20	2418
Control 1	TMC8	0.978494	5.57197e-12	16	2181
Control 1	TMEM173	1.63495	0.0323306	8	1140
Control 1	TNFAIP3	1.20663	0.999667	9	2373
Control 1	TNFRSF11A	1.30384	0.879917	10	1851
Control 1	TNFRSF13B	-2.11469	6.72185e-13	5	882
Control 1	TNFRSF13C	1.74362	0.641055	3	555
Control 1	TNFRSF1A	2.10056	0.985476	9	369
Control 1	TNFRSF4	-0.0950873	0.00720933	7	834
Control 1	TNFSF12	1.26379	0.997954	11	993
Control 1	TPP1	0.213326	0.0257561	13	1692
Control 1	TPP2	3.06935	0.999863	29	3750
Control 1	TRAF3	3.67022	0.998406	11	1707
Control 1	TRAF3IP2	1.32791	7.10961e-05	9	1698
Control 1	TREX1	-1.3825	0.0933407	2	528
Control 1	TRNT1	-3.04077	2.45863e-06	8	1305
Control 1	TTC37	-1.27135	7.99342e-20	43	4695
Control 1	TTC7A	-1.37131	1.9562e-09	20	2577
Control 1	TYK2	1.7021	0.00431448	25	3564
Control 1	UNC119	1.14257	0.00971742	5	723
Control 1	UNC13D	-0.854383	2.52003e-12	32	3273
Control 1	UNC93B1	1.3641	0.513837	12	1791
Control 1	UNG	-0.242988	0.0465812	7	942
Control 1	USB1	0.341336	0.122775	7	645
Control 1	VPS13B	-0.837274	9.81062e-27	62	12069
Control 1	VPS45	1.04221	0.00030557	15	1713
Control 1	WAS	1.75037	0.991202	9	650
Control 1	WIPF1	1.11958	0.944314	8	1512
Control 1	WRAP53	0.629506	0.617463	11	1647
Control 1	XBP1	0.615498	0.203748	5	786
Control 1	XIAP	0.322987	0.979278	7	1494
Control 1	XRCC4	-1.32711	0.00125064	8	1011
Control 1	XRCC5	1.82343	0.999992	23	2199
Control 1	XRCC6	3.06329	0.996856	13	1830
Control 1	ZAP70	3.5309	0.272667	14	1860
Control 1	ZBTB24	-0.00212846	0.000201035	7	2094
Control 2	ABCC9	4.88844	0.000700543	38	4650
Control 2	ACTA2	3.88057	0.734223	9	1134
Control 2	ACTC1	5.25229	0.94677	7	1134
Control 2	ACTN2	1.76008	0.999812	21	2685
Control 2	ACVR2B	3.16932	0.993111	11	1539
Control 2	ALMS1	-6.3975	3.03692e-39	23	12504
Control 2	ANKRD1	-0.0144353	0.000250276	9	960
Control 2	BAG3	-1.00566	0.532034	4	1728
Control 2	BRAF	3.99134	0.999978	18	2301
Control 2	CALR3	-0.101461	8.79344e-08	9	1155
Control 2	CASQ2	-1.07712	1.06548e-06	11	1200
Control 2	CAV3	1.18957	0.339836	2	456
Control 2	CBL	1.73135	0.00678736	16	2721
Control 2	CBS	1.38105	0.00677205	17	1656
Control 2	CFC1	1.90009	0.682601	6	672
Control 2	COL3A1	3.14731	1	51	4401
Control 2	COL5A1	2.2556	1	66	5517
Control 2	COL5A2	1.10562	1	54	4500
Control 2	CRELD1	-0.0279986	1.41471e-06	12	1269
Control 2	CRYAB	0.38436	0.00909092	3	528
Control 2	CSRP3	-0.65572	0.00220887	7	585
Control 2	CTNNA3	-2.57081	6.54257e-08	18	2688
Control 2	DES	2.34151	0.00308243	9	1413
Control 2	DMD	-4.81913	1	79	11058
Control 2	DSC2	-1.02318	0.000683302	16	2706
Control 2	DSG2	-1.1989	0.000747067	15	3357
Control 2	DSP	0.911424	0.999902	24	8616
Control 2	DTNA	1.17289	0.921398	21	2232
Control 2	ELN	0.187787	1.51996e-05	33	2175
Control 2	EMD	0.481278	0.844408	6	765
Control 2	EYA4	0.644485	0.126429	19	1851
Control 2	FBN1	5.32594	1	66	8616
Control 2	FBN2	1.2238	1	71	8739
Control 2	FHL1	1.28525	0.918481	7	972
Control 2	FKTN	-0.635782	0.000192375	10	1386
Control 2	FLNC	4.62131	0.999504	48	8178
Control 2	FOXH1	-1.50383	0.0132912	3	1098
Control 2	GATA4	1.80314	0.802155	5	527
Control 2	GATAD1	0.511026	0.507483	5	810
Control 2	GDF1	2.36151	0.544924	8	1119
Control 2	GJA1	1.57158	0.215547	2	1149
Control 2	GJC1	2.02564	0.944105	2	1191
Control 2	GLA	1.95754	0.985046	8	669
Control 2	HRAS	2.6874	0.00794105	5	570
Control 2	ILK	0.957143	0.042196	13	1359
Control 2	JAG1	4.05152	1	26	3657
Control 2	JPH2	3.92964	0.0145044	6	2091
Control 2	JUP	0.928764	0.0375345	14	2238
Control 2	KRAS	1.3563	0.00106119	6	570
Control 2	LAMA4	-0.672465	9.75012e-09	39	5472
Control 2	LAMP2	0.409672	0.949784	9	1236
Control 2	LDB3	0.322287	0.00021485	13	2184
Control 2	LEFTY2	1.93203	0.122897	4	1101
Control 2	LMNA	3.3673	0.993449	12	1995
Control 2	MAP2K1	3.42593	0.994501	11	1182
Control 2	MAP2K2	1.4812	0.863261	11	1203
Control 2	MIB1	3.50504	1.00072e-44	21	3021
Control 2	MYBPC3	0.690435	1.35054e-06	35	3825
Control 2	MYH11	3.14701	0.998956	42	5940
Control 2	MYH6	2.87371	1.27599e-17	38	5820
Control 2	MYH7	6.53757	0.000145766	40	5808
Control 2	MYL2	0.85974	0.0168131	7	501
Control 2	MYL3	0.746451	0.888081	6	588
Control 2	MYLK	1.37871	9.3792e-06	34	5745
Control 2	MYLK2	-0.729045	0.220321	12	1791
Control 2	MYOT	0.024467	2.64171e-05	10	1497
Control 2	MYOZ1	-1.03823	0.0045921	6	900
Control 2	MYOZ2	0.030603	0.0167346	6	795
Control 2	MYPN	-0.352515	0.0652214	20	3138
Control 2	NEBL	-2.45127	5.76984e-24	28	3045
Control 2	NEXN	-1.31575	3.66202e-06	13	2028
Control 2	NKX2-5	1.84283	0.858648	2	975
Control 2	NODAL	0.82433	0.947215	3	1044
Control 2	NOTCH1	4.48151	1	34	7668
Control 2	NRAS	2.00415	0.912773	7	570
Control 2	PDLIM3	-0.0354292	9.36781e-08	8	1095
Control 2	PKP2	-0.0772622	6.1431e-10	14	2646
Control 2	PLN	0.568695	0.111194	2	159
Control 2	PRKAG2	1.8461	0.977557	16	1710
Control 2	PTPN11	3.43331	0.999877	16	1782
Control 2	RAF1	2.81986	0.999777	17	1947
Control 2	RBM20	x	x	14	3684
Control 2	RYR2	5.21234	1	105	14904
Control 2	SCN5A	2.52665	0.995748	26	5889
Control 2	SGCD	-0.229367	0.0023391	8	870
Control 2	SHOC2	2.56787	0.991705	9	1749
Control 2	SLC2A10	-1.01452	0.00820174	5	1626
Control 2	SLC8A1	1.86903	0.988209	11	2922
Control 2	SMAD3	4.40907	0.868268	9	1278
Control 2	SOS1	2.17903	1	24	4002
Control 2	TAZ	2.41991	0.966526	11	879
Control 2	TBX1	3.41169	0.983397	9	1488
Control 2	TBX20	2.10282	0.337046	8	1344
Control 2	TBX5	1.62731	0.991879	9	1557
Control 2	TCAP	0.453041	0.075771	2	504
Control 2	TGFB2	2.62758	0.989116	8	1329
Control 2	TGFB3	2.19933	0.922717	7	1239
Control 2	TGFBR1	2.81331	0.948697	9	1512
Control 2	TGFBR2	2.2466	0.0355927	8	1779
Control 2	TMEM43	-0.881273	9.84763e-08	12	1203
Control 2	TMPO	-0.985029	0.000659536	4	2085
Control 2	TNNC1	2.22398	0.510486	6	486
Control 2	TNNI3	1.87578	0.171895	8	633
Control 2	TNNT2	1.53745	0.0128528	12	540
Control 2	TPM1	3.41649	0.79947	9	855
Control 2	TRIM63	0.0161524	4.71829e-12	9	1062
Control 2	TTR	0.987425	0.130836	4	444
Control 2	VCL	3.11313	0.99487	15	2421
Control 2	ZIC3	4.26328	0.822807	3	1404
Control 3	ACE	-1.06331	4.63283e-18	25	3921
Control 3	ACTN4	5.4168	0.99999	21	2736
Control 3	ADAMTS13	1.98876	7.88297e-11	29	4284
Control 3	ADCK4	0.750684	1.82147e-07	15	1635
Control 3	AGT	-1.20017	1.57429e-09	5	1458
Control 3	AGTR1	-0.127196	0.00727625	3	1080
Control 3	AGXT	-1.43136	0.00359437	11	1179
Control 3	AHI1	-1.88139	3.25663e-14	27	3591
Control 3	ALDOB	-1.96073	0.000813754	9	1095
Control 3	ALMS1	-6.3975	3.03692e-39	23	12504
Control 3	ANKS6	-0.673155	0.000273308	15	2616
Control 3	APOL1	-0.921041	3.75078e-08	6	479
Control 3	APRT	-0.128046	4.7182e-10	5	543
Control 3	AQP2	1.60812	4.17696e-06	6	672
Control 3	ARHGDIA	1.82742	0.727996	6	615
Control 3	ARL13B	-0.774775	1.39145e-06	10	1287
Control 3	ARL6	-0.151803	0.00427087	7	363
Control 3	ARSA	0.0287572	8.51322e-08	9	1530
Control 3	ATP6V0A4	0.288085	1.94343e-12	21	2523
Control 3	ATP6V1B1	1.07228	0.00024405	14	1542
Control 3	ATP7B	-1.76736	5.23092e-20	21	4398
Control 3	AVP	1.07615	0.183145	3	495
Control 3	AVPR2	1.61216	0.119886	4	1116
Control 3	B9D1	0.203859	0.11914	6	642
Control 3	B9D2	0.3364	0.000844599	4	528
Control 3	BBS1	-0.0770015	1.77867e-07	17	1782
Control 3	BBS10	-1.14768	6.78247e-09	2	2172
Control 3	BBS12	-0.763072	3.92875e-07	2	2133
Control 3	BBS2	0.715951	1.85254e-10	16	2028
Control 3	BBS4	-2.37237	0.000141017	16	1560
Control 3	BBS5	0.892136	0.00259936	16	1635
Control 3	BBS7	0.0572641	0.00117875	19	2148
Control 3	BBS9	-1.1839	6.37524e-10	23	2664
Control 3	BICC1	0.458337	0.571303	21	2925
Control 3	BSND	-0.635535	4.41379e-07	4	963
Control 3	C3	4.48215	0.99959	41	4992
Control 3	C5orf42	-0.635128	6.32088e-19	51	9594
Control 3	CA2	0.425497	0.10037	7	783
Control 3	CACNA1S	-0.969656	9.55874e-08	43	5565
Control 3	CASR	3.52436	0.366509	7	3267
Control 3	CC2D2A	-2.05556	5.49406e-15	38	4863
Control 3	CD151	-0.121204	0.00164311	6	510
Control 3	CD2AP	-0.85495	0.813221	18	1920
Control 3	CD46	-0.0920086	0.000191603	13	1200
Control 3	CDKN1C	3.62388	0.522822	3	951
Control 3	CEP164	-0.828659	9.66879e-18	33	4383
Control 3	CEP290	-1.97793	1.03912e-34	54	7440
Control 3	CEP41	-0.714785	0.000125629	11	1122
Control 3	CFB	2.2106	0.000978859	30	3801
Control 3	CFH	0.557696	0.999631	22	3696
Control 3	CFHR1	1.23154	0.000909322	6	993
Control 3	CFHR3	0.355505	1.21902e-05	6	993
Control 3	CFHR4	-0.764754	1.89813e-13	6	606
Control 3	CFHR5	-2.31168	9.56874e-22	10	1710
Control 3	CFI	-0.891595	2.23773e-05	12	1731
Control 3	CHD7	1.92151	1	38	8994
Control 3	CHRM3	2.00725	0.937026	5	1773
Control 3	CLCN5	1.91791	0.994242	15	2451
Control 3	CLCNKA	1.25109	2.74928e-14	21	2061
Control 3	CLCNKB	0.673902	7.80836e-12	20	2064
Control 3	CLDN16	-0.382179	0.0333869	5	918
Control 3	CLDN19	0.542075	0.175566	5	675
Control 3	CNNM2	7.14682	0.994106	8	2628
Control 3	COL4A3	0.316377	7.5755e-05	52	5013
Control 3	COL4A4	-0.297258	1.68978e-08	47	5064
Control 3	COL4A5	1.25758	0.999918	51	5058
Control 3	COQ2	-0.043743	0.00022402	7	642
Control 3	CPT2	-0.44824	4.77178e-07	5	1977
Control 3	CSPP1	-0.48957	3.27686e-13	29	3666
Control 3	CTNS	-0.0562843	0.034122	13	1203
Control 3	CUL3	4.9479	0.974063	16	2307
Control 3	CYP24A1	-1.05544	3.243e-10	12	1545
Control 3	DGKE	1.35064	0.000684088	12	1704
Control 3	DMP1	-1.03661	0.000223014	6	1542
Control 3	DSTYK	1.72676	0.147286	13	2790
Control 3	DYNC2H1	-2.46178	2.17854e-21	90	12945
Control 3	EGF	0.216205	7.01333e-12	24	3624
Control 3	EHHADH	-0.939127	8.50411e-11	7	2172
Control 3	EVC	-1.40219	8.015e-08	21	2979
Control 3	EVC2	-3.2017	1.05332e-21	22	3927
Control 3	EYA1	0.436396	0.955705	17	1779
Control 3	FAH	0.376723	2.80762e-11	15	1260
Control 3	FAHD2A	1.59976	0.054072	9	945
Control 3	FAM20A	-0.0611006	0.00250112	11	1626
Control 3	FAM58A	1.29832	0.840139	7	741
Control 3	FAN1	-0.815034	1.46793e-15	15	3054
Control 3	FAT1	-1.75828	1.77906e-10	27	13767
Control 3	FGF23	0.772451	0.0279897	3	756
Control 3	FGFR1	2.79837	0.988744	19	2463
Control 3	FH	0.745016	0.148694	10	1533
Control 3	FLCN	1.53136	0.95849	14	1740
Control 3	FN1	1.39316	0.0644415	46	7434
Control 3	FRAS1	-2.4314	2.28998e-23	36	6724
Control 3	FREM1	x	x	31	4008
Control 3	FREM2	-0.933958	1.25165e-07	24	9510
Control 3	FXYD2	-0.0837952	0.698944	6	195
Control 3	G6PC	0.253657	0.00181136	5	1074
Control 3	GALNT3	-0.666314	2.01163e-05	11	1902
Control 3	GALT	2.08541	0.00119074	8	363
Control 3	GATA3	2.94909	0.882719	6	1335
Control 3	GDNF	1.36771	0.698672	3	687
Control 3	GLA	1.95754	0.985046	8	669
Control 3	GLIS2	0.84137	0.953068	8	1575
Control 3	GPC3	0.980788	0.987986	9	1812
Control 3	GRHPR	1.20193	0.00013344	9	987
Control 3	GRIP1	1.24569	0.916895	24	3231
Control 3	HNF1B	2.32136	0.999286	9	1674
Control 3	HOGA1	-0.784382	7.32777e-06	3	495
Control 3	HPRT1	2.59961	0.916894	9	657
Control 3	HPSE2	-0.0268657	1.85176e-06	12	1779
Control 3	HSD11B2	1.756	0.244955	5	1218
Control 3	IFT122	0.875097	2.16271e-11	30	3726
Control 3	IFT140	-1.68188	9.1377e-18	31	4389
Control 3	IFT172	0.21688	2.29012e-18	48	5250
Control 3	IFT43	-0.280203	4.37842e-07	10	627
Control 3	IFT80	-0.0769222	1.44402e-10	20	2334
Control 3	INF2	2.49176	0.999083	23	3750
Control 3	INPP5E	1.17283	0.388564	10	1935
Control 3	INVS	0.617042	1.44663e-06	17	3198
Control 3	IQCB1	-0.711899	1.19705e-07	15	1797
Control 3	ITGA3	2.02356	2.40912e-05	25	3201
Control 3	ITGA8	-1.25008	5.01886e-08	30	3192
Control 3	JAG1	4.05152	1	26	3657
Control 3	KAL1	0.818184	0.938574	14	2043
Control 3	KCNJ1	-1.34234	0.00170248	2	1176
Control 3	KCNJ10	1.77901	0.598389	2	1140
Control 3	KIF7	-3.07057	4.15765e-08	19	4032
Control 3	KLHL3	2.84782	0.924155	15	1764
Control 3	LAMB2	1.60761	7.45007e-11	33	5397
Control 3	LMX1B	2.79261	0.822732	8	1209
Control 3	LRIG2	-0.0618763	3.2891e-12	18	3198
Control 3	LZTFL1	1.4213	0.194103	10	900
Control 3	MET	1.68204	0.996413	21	4227
Control 3	MKKS	-0.499018	4.23711e-09	6	1713
Control 3	MKS1	0.682601	3.97438e-09	18	1680
Control 3	MYH9	5.5884	1	41	5883
Control 3	MYO1E	0.127264	0.0479779	28	3327
Control 3	NEK1	-1.49481	4.21851e-12	36	3861
Control 3	NEK8	0.947269	1.56481e-06	15	2079
Control 3	NOTCH2	3.78341	1	34	7416
Control 3	NPHP1	-0.866518	1.36519e-08	20	2034
Control 3	NPHP3	0.216121	1.41115e-09	25	1617
Control 3	NPHP4	-1.72244	1.29374e-17	33	2736
Control 3	NPHS1	0.979628	7.72411e-11	29	3726
Control 3	NPHS2	0.55098	0.00896414	8	1152
Control 3	NR3C2	1.84031	0.925089	9	2955
Control 3	OCRL	2.88915	0.999918	24	2706
Control 3	OFD1	-0.347025	0.982888	23	3039
Control 3	PAX2	2.30728	0.120234	6	644
Control 3	PAX8	0.514114	0.902124	12	1353
Control 3	PDSS1	1.49031	0.263152	12	1248
Control 3	PDSS2	0.802479	1.89564e-05	8	1200
Control 3	PHEX	1.29106	0.999646	22	2250
Control 3	PKD1	-0.678561	0.999905	46	12912
Control 3	PKD2	-0.126147	0.995278	15	2907
Control 3	PKHD1	-2.76122	2.88609e-23	67	12225
Control 3	PLCE1	0.627465	0.204556	32	6909
Control 3	PRKCSH	0.569015	0.140789	17	1587
Control 3	PSAP	-1.43937	0.950037	14	1575
Control 3	PTPRO	1.10276	0.304626	27	3651
Control 3	PYGM	0.643926	2.61594e-08	20	2529
Control 3	REN	0.502795	0.00660414	10	1221
Control 3	RET	1.77344	0.999889	20	3345
Control 3	ROBO2	0.722344	0.999996	26	4137
Control 3	RPGRIP1	-1.33755	2.57326e-21	21	2832
Control 3	RPGRIP1L	-1.25863	1.19938e-18	27	3948
Control 3	SALL1	0.478512	0.994674	3	3975
Control 3	SALL4	1.66475	0.999442	4	3162
Control 3	SARS2	1.07057	5.306e-05	17	1563
Control 3	SCARB2	0.470461	0.0724429	12	1437
Control 3	SCNN1A	-0.43339	9.40051e-06	12	2187
Control 3	SCNN1B	-0.172042	0.000701537	13	1923
Control 3	SCNN1G	1.34006	0.368699	13	1950
Control 3	SDCCAG8	-1.55312	1.32893e-07	18	2142
Control 3	SEC63	1.56508	1.24262e-05	21	2283
Control 3	SIX1	2.50734	0.926377	2	855
Control 3	SLC12A1	-0.251504	2.65435e-07	27	3300
Control 3	SLC12A3	-1.02675	5.54411e-18	26	3090
Control 3	SLC22A12	0.612828	4.90102e-06	10	1560
Control 3	SLC2A2	-0.156586	7.53167e-05	11	1575
Control 3	SLC2A9	-0.526965	1.40146e-10	12	1623
Control 3	SLC34A1	-1.08745	1.07656e-15	13	1920
Control 3	SLC34A3	-1.70498	2.02896e-11	13	1800
Control 3	SLC37A4	-1.40426	0.000674732	11	1071
Control 3	SLC3A1	-3.92535	7.54764e-16	10	2058
Control 3	SLC41A1	2.05	0.705784	11	1542
Control 3	SLC4A1	1.69531	0.909484	20	2736
Control 3	SLC4A4	3.23405	0.999996	25	3285
Control 3	SLC7A9	0.869236	0.246082	13	1464
Control 3	SLC9A3R1	0.683343	6.35974e-05	3	646
Control 3	SMARCAL1	0.568682	0.000314359	18	2865
Control 3	SOX17	3.2515	0.866919	2	1245
Control 3	STX16	0.994963	0.235503	9	978
Control 3	TCTN1	0.204957	1.86861e-09	15	1779
Control 3	TCTN2	-0.203886	1.97172e-05	18	2094
Control 3	TCTN3	-0.357983	6.43976e-08	14	1824
Control 3	THBD	x	x	1	1728
Control 3	TMEM138	0.771135	0.531121	5	489
Control 3	TMEM216	-0.127099	0.00201929	5	447
Control 3	TMEM231	1.14986	7.38493e-05	6	1038
Control 3	TMEM237	-1.0502	9.39702e-10	13	1227
Control 3	TMEM67	-0.47571	1.21202e-17	28	2988
Control 3	TRIM32	0.610937	0.0973176	2	1962
Control 3	TRPC6	1.55113	0.00456411	13	2796
Control 3	TRPM6	1.11357	0.588345	39	6054
Control 3	TSC1	2.87193	0.999978	23	3495
Control 3	TSC2	0.891075	1	42	5424
Control 3	TTC21B	-2.54322	3.38768e-22	29	3951
Control 3	TTC8	-0.470656	0.345393	15	1548
Control 3	UMOD	1.19461	3.18086e-08	11	1923
Control 3	UPK3A	0.0751714	1.4113e-07	6	864
Control 3	VHL	0.764899	0.0337352	3	642
Control 3	WDPCP	-0.472977	2.32411e-09	18	2241
Control 3	WDR19	0.00832917	1.73111e-07	37	4029
Control 3	WDR35	-0.592423	2.64838e-16	28	3546
Control 3	WDR60	-0.993386	2.00914e-07	25	3201
Control 3	WNK1	2.00689	1	30	8643
Control 3	WNK4	2.30521	1.82874e-13	19	3732
Control 3	WNT4	2.90514	0.153838	5	1056
Control 3	WT1	x	x	10	954
Control 3	XDH	-2.45546	1.5576e-13	36	4002
Control 3	XPNPEP3	-0.0894037	8.88349e-06	10	1524
Control 3	ZNF423	2.94715	0.990469	8	3855
Control 4	A2M	0.516917	0.000540115	36	4425
Control 4	ABCA12	0.291714	2.02271e-07	53	7788
Control 4	ABCB6	0.488915	2.11132e-17	19	2529
Control 4	ABCG5	-1.00561	1.89797e-15	13	1956
Control 4	ABCG8	-2.85077	3.74527e-16	13	2022
Control 4	ABHD5	-0.0964878	3.45366e-05	7	1050
Control 4	ACE	-1.06331	4.63283e-18	25	3921
Control 4	ACTN1	3.82076	0.999931	22	2745
Control 4	ACVRL1	2.34047	0.00794107	9	1554
Control 4	ADA	-0.181265	2.83299e-09	12	1092
Control 4	ADAM17	1.68174	0.997368	19	2475
Control 4	ADRA2A	x	x	1	1398
Control 4	ADRA2B	0.524254	0.000244369	1	1344
Control 4	AIRE	-0.447065	1.55048e-06	14	1638
Control 4	AK1	0.600719	0.654809	7	585
Control 4	ALAS2	1.56133	0.970655	11	1764
Control 4	ALDH3A2	0.471821	0.0112884	12	1527
Control 4	ALDOA	0.649919	0.0248344	10	1257
Control 4	ALOX12B	2.58545	0.173314	15	2106
Control 4	ALOXE3	0.693187	2.16325e-13	16	2532
Control 4	ANGPT1	1.25224	0.993331	9	1497
Control 4	ANGPTL3	-1.5291	2.12016e-07	7	1383
Control 4	ANK1	2.57187	1	43	5694
Control 4	ANKRD26	-2.04504	7.08728e-15	34	5133
Control 4	ANKZF1	-0.565105	4.83243e-14	14	2181
Control 4	ANO6	0.230816	4.52445e-20	21	2796
Control 4	AP3B1	-0.393582	0.995386	27	3285
Control 4	APOB	-4.12432	5.49085e-16	29	13692
Control 4	ASS1	0.679987	0.000493338	16	1239
Control 4	ATP11C	1.88439	0.999725	30	3399
Control 4	ATP7A	0.562645	0.999634	23	4503
Control 4	BCKDHA	1.7569	7.66464e-08	9	1338
Control 4	BCKDHB	0.196526	2.91009e-06	10	1179
Control 4	BDKRB1	-0.817918	0.0701047	3	1062
Control 4	BDKRB2	0.854105	0.269901	3	1176
Control 4	BLOC1S3	2.47905	0.0184298	2	609
Control 4	BLOC1S6	0.725642	9.82042e-06	5	519
Control 4	BTD	-0.869744	1.28845e-06	4	1632
Control 4	BTK	4.38117	0.999563	19	1980
Control 4	C15orf41	-0.144825	0.0155526	11	846
Control 4	C5	-0.134203	5.61069e-11	41	5031
Control 4	C8A	-1.72657	5.35564e-11	11	1755
Control 4	C8B	-1.57544	1.49407e-09	12	1776
Control 4	C8G	-1.37191	1.63183e-09	7	609
Control 4	CARD14	-0.175388	3.14969e-14	23	3015
Control 4	CD36	-8.43611	8.31103e-46	13	1419
Control 4	CD3D	0.208356	0.00662795	5	516
Control 4	CD3E	-0.320018	0.302673	9	624
Control 4	CD59	-0.00741917	0.0683809	4	387
Control 4	CDAN1	0.196887	0.928144	28	3684
Control 4	CDC42	3.22971	0.656574	6	576
Control 4	CDSN	0.942424	0.499452	2	1590
Control 4	CERS3	-0.506828	0.000441005	13	1152
Control 4	CFTR	-6.02912	2.96391e-36	27	4443
Control 4	CLDN1	0.498142	0.0581349	4	636
Control 4	CLMP	0.787356	3.02179e-05	7	1122
Control 4	COL1A1	3.96928	1	51	4395
Control 4	COL3A1	3.14731	1	51	4401
Control 4	COL4A1	2.46408	1	52	5010
Control 4	COL5A1	2.2556	1	66	5517
Control 4	COL5A2	1.10562	1	54	4500
Control 4	CPB2	1.19187	2.80849e-06	11	1272
Control 4	CPM	1.65527	8.07121e-07	6	748
Control 4	CPN1	1.52354	1.3262e-06	9	1377
Control 4	CPN2	0.145407	0.000231795	2	1638
Control 4	CPS1	0.73055	0.0833574	38	4503
Control 4	CYB5R3	-1.1989	0.210867	9	1005
Control 4	CYCS	1.10263	0.583557	3	318
Control 4	CYP4F22	0.475474	0.000303611	14	1596
Control 4	DBT	0.930715	0.000147622	11	1449
Control 4	DCLRE1C	-1.46511	0.00286936	14	2079
Control 4	DECLRE1C	-1.46511	0.00286936	14	2079
Control 4	DGAT1	0.672128	2.90055e-10	17	1467
Control 4	DLD	0.237486	0.371053	14	1530
Control 4	DPP4	-0.264649	4.05741e-10	26	2301
Control 4	DSG1	-1.16988	0.979103	15	3150
Control 4	DTNBP1	-0.302447	1.3393e-06	10	1056
Control 4	EBP	1.28378	0.85863	5	693
Control 4	ELOVL4	0.97814	0.741051	6	945
Control 4	ENG	0.409368	0.989617	15	1977
Control 4	EPB41	0.342717	0.0621099	21	2595
Control 4	EPB42	0.335125	1.5618e-07	13	2166
Control 4	EPCAM	-1.9251	7.50009e-07	10	1029
Control 4	ERCC2	0.443836	3.14163e-13	23	2283
Control 4	ERCC3	1.17414	2.05509e-05	15	2349
Control 4	ETV6	2.19685	0.995228	8	1359
Control 4	F11	-0.621573	1.91287e-22	15	1878
Control 4	F12	2.23256	3.46473e-06	14	1848
Control 4	F13B	-0.282108	2.1326e-05	12	1986
Control 4	F2	2.68676	0.959943	14	1869
Control 4	F2R	1.13934	0.0412385	2	1278
Control 4	F2RL3	-0.429541	0.00302235	2	1158
Control 4	FBN1	5.32594	1	66	8616
Control 4	FERMT3	1.90594	0.257005	15	1992
Control 4	FGA	-1.2884	6.34646e-10	6	2601
Control 4	FGB	0.0223633	0.19539	8	1476
Control 4	FGG	0.277501	0.0792944	9	1362
Control 4	FLI1	1.97958	0.819814	9	1359
Control 4	FLNA	4.94798	1	47	1815
Control 4	FOXP3	0.857137	0.948722	12	1296
Control 4	FYB	-2.82699	0.792006	19	2490
Control 4	G6PD	2.60498	0.966391	13	1638
Control 4	GATA1	0.765231	0.837376	6	1242
Control 4	GATA2	2.8784	0.979762	6	1443
Control 4	GBA	2.06115	0.0340405	12	1611
Control 4	GCLC	2.50179	0.815078	16	1914
Control 4	GFI1B	0.899261	0.0128388	11	993
Control 4	GJB2	-1.07185	1.02863e-11	2	681
Control 4	GJB6	-0.428569	0.00018982	3	786
Control 4	GNA12	3.06964	0.90827	4	1146
Control 4	GNA13	3.98027	0.533516	4	1134
Control 4	GNAI1	2.75844	0.917528	8	1065
Control 4	GNAI2	3.79122	0.86116	9	1068
Control 4	GNAQ	3.86892	0.98439	7	1080
Control 4	GNAS	4.3364	0.99954	13	738
Control 4	GNAZ	4.79138	0.886294	3	1068
Control 4	GNE	2.44102	4.85674e-07	12	2262
Control 4	GP1BA	-0.52022	0.0131577	2	1959
Control 4	GP1BB	1.01896	0.101121	2	621
Control 4	GP6	-0.00639821	1.19709e-14	8	1863
Control 4	GP9	0.00965504	0.570608	3	534
Control 4	GPI	1.83354	0.00158145	18	1677
Control 4	GPX1	1.8885	0.00693165	2	612
Control 4	GSR	0.831564	0.0124812	13	1569
Control 4	GSS	0.330293	0.0225187	13	1425
Control 4	GTF2H5	-0.703843	0.04681	3	216
Control 4	GUCY2C	0.249953	1.77521e-18	27	3222
Control 4	HBA1	2.81977	0.511602	3	429
Control 4	HBA2	2.06886	0.448694	3	429
Control 4	HBB	-0.799659	1.02493e-08	3	444
Control 4	HK1	4.52741	0.555733	19	2766
Control 4	HLCS	-0.388169	0.486548	12	2181
Control 4	HOXA11	3.52597	0.863825	3	851
Control 4	HPS1	-0.177058	5.99071e-07	20	2103
Control 4	HPS3	-0.367636	3.5203e-15	17	3015
Control 4	HPS4	-1.57794	1.40159e-05	12	2112
Control 4	HPS5	-1.60494	9.07536e-06	23	3390
Control 4	HPS6	2.44217	0.301742	1	2328
Control 4	HRH1	0.679367	0.00156117	2	1464
Control 4	HRH3	2.92657	0.366881	3	1338
Control 4	HRH4	-0.424852	1.67289e-07	3	1173
Control 4	IL10	-0.0353805	0.0291622	5	537
Control 4	IL10RA	0.355818	0.968346	7	1737
Control 4	IL10RB	0.787687	0.000334787	7	978
Control 4	IL12RB1	-0.835311	1.17877e-07	17	1989
Control 4	IL21	1.24391	0.502191	5	489
Control 4	IL2RA	0.112451	0.881289	8	819
Control 4	IL2RG	1.44175	0.957764	8	1110
Control 4	IL36RN	-0.292875	0.00097234	5	468
Control 4	IL7R	-2.15055	3.72072e-06	8	1380
Control 4	ITGA2	0.0865453	9.23087e-09	30	3546
Control 4	ITGA2B	1.94872	4.07385e-05	30	3120
Control 4	ITGB1	3.46808	0.914112	16	2397
Control 4	ITGB3	1.89273	0.1417	15	2367
Control 4	JAC3	3.45971	0.995864	23	3375
Control 4	KCNN4	2.11482	8.36466e-06	9	1284
Control 4	KIF23	1.53305	1	23	2859
Control 4	KIT	2.30976	0.99988	21	2919
Control 4	KLF1	2.47011	0.000201077	3	1089
Control 4	KLK1	0.346149	0.000319897	5	789
Control 4	KLK10	0.0532375	4.40787e-05	4	429
Control 4	KLK11	-0.535612	0.0574751	6	828
Control 4	KLK12	-0.00840752	0.00182412	7	765
Control 4	KLK13	-0.423881	0.755463	5	834
Control 4	KLK14	-0.125494	1.0982e-09	7	804
Control 4	KLK15	1.18305	0.0465803	5	771
Control 4	KLK2	-0.806315	0.000292492	5	786
Control 4	KLK3	-0.602762	0.00347267	5	518
Control 4	KLK4	0.853031	0.0201947	5	765
Control 4	KLK5	-0.457837	0.0727607	6	882
Control 4	KLK6	0.251491	0.497244	6	735
Control 4	KLK7	-1.13696	0.00688296	5	423
Control 4	KLK8	0.568091	0.00338367	6	783
Control 4	KLK9	-0.168428	0.00393894	7	753
Control 4	KLKB1	-0.454013	4.75954e-11	15	2060
Control 4	KNG1	-1.06896	4.17299e-08	10	1935
Control 4	KRT1	0.940701	0.973618	9	1935
Control 4	KRT10	1.72036	0.0200627	8	1755
Control 4	KRT2	-0.772116	0.0673499	9	1920
Control 4	LCT	3.97775	0.064255	17	5784
Control 4	LIPN	-1.73908	1.70699e-07	9	1197
Control 4	LOR	1.95254	0.17948	2	939
Control 4	LYST	-0.645503	0.999978	53	11406
Control 4	MASP1	-0.441458	9.7428e-06	11	2187
Control 4	MASP2	-1.67574	1.58469e-14	11	2061
Control 4	MASTL	-0.534395	1.08232e-08	12	2637
Control 4	MBTPS2	1.94296	0.940199	11	1560
Control 4	MECOM	1.38311	0.999085	16	3693
Control 4	MLPH	-0.571449	0.00125355	16	1803
Control 4	MPI	0.160118	0.000142828	7	866
Control 4	MPL	0.176028	1.43928e-06	12	1908
Control 4	MPLKIP	0.655502	0.00205835	2	540
Control 4	MTTP	0.62819	0.0125834	18	2685
Control 4	MUT	-0.726998	5.92437e-18	13	2253
Control 4	MYH9	5.5884	1	41	5883
Control 4	MYO5A	3.44602	0.99213	41	5568
Control 4	MYO5B	-0.224216	5.42317e-10	40	5547
Control 4	NBEAL2	1.73669	0.862533	54	8265
Control 4	NCF4	0.0608051	7.89905e-06	10	1020
Control 4	NEUROG3	1.20661	0.00111669	2	645
Control 4	NHEJ1	-0.913312	0.0271845	7	951
Control 4	NIPAL4	0.66443	0.000898829	6	1401
Control 4	NPC1L1	-0.165576	1.3738e-10	20	4080
Control 4	NSDHL	0.265013	0.940558	8	1122
Control 4	NT5C3A	0.305361	0.0123722	9	996
Control 4	P2RX1	1.0607	6.46552e-08	12	1200
Control 4	P2RY1	1.80937	0.581733	1	1122
Control 4	P2RY12	0.627335	0.107032	3	1029
Control 4	PCCA	-0.208515	2.13325e-10	24	2187
Control 4	PCCB	-0.557127	0.000735839	15	1620
Control 4	PCSK1	0.808795	0.0896398	14	2262
Control 4	PCSK9	0.55582	1.02508e-10	12	2079
Control 4	PFKM	2.34356	6.03263e-07	25	2556
Control 4	PGD	1.09212	0.96866	13	1452
Control 4	PGK1	-0.316265	0.971139	11	1254
Control 4	PGLS	0.378341	0.042058	5	777
Control 4	PIEZO1	-3.89565	0.535969	51	7566
Control 4	PKLR	1.97572	1.0002e-05	11	1725
Control 4	PLA2G4A	2.33389	0.00110002	18	2250
Control 4	PLAU	0.754634	0.00055027	10	1245
Control 4	PLAUR	0.393238	0.306585	4	401
Control 4	PLCB2	1.53025	3.0169e-12	32	3558
Control 4	PLCB3	4.16202	0.968377	31	3705
Control 4	PLCG2	0.965149	0.999993	33	3798
Control 4	PLG	0.738656	0.00243512	19	2433
Control 4	PNLIP	0.0677345	0.00935447	13	1398
Control 4	PNP	0.460437	0.0656268	6	870
Control 4	PNPLA1	0.267825	0.0004652	8	1602
Control 4	POMP	0.592962	0.861423	6	426
Control 4	PRKACG	1.00907	0.00505819	1	1056
Control 4	PRSS1	0.00591552	0.0012203	6	786
Control 4	PTGS1	0.893482	6.41263e-06	11	1800
Control 4	PTGS2	2.62276	0.999033	10	1815
Control 4	PTPRC	0.0746561	0.999941	33	3921
Control 4	RAB27A	-1.3695	8.23365e-05	7	666
Control 4	RAG1	0.248994	0.001898	2	3132
Control 4	RAG2	-0.717621	0.0105193	2	1584
Control 4	RASGRP2	1.18007	0.99528	16	1833
Control 4	RBM8A	3.27113	0.962186	6	525
Control 4	RGS2	-0.629515	0.00294512	5	636
Control 4	RHAG	0.573851	0.340299	10	1230
Control 4	RUNX1	2.4841	0.449324	9	1443
Control 4	SAR1B	0.193022	0.00630042	7	597
Control 4	SBDS	1.15575	0.119264	5	753
Control 4	SEC23B	0.0147763	6.85929e-14	20	2304
Control 4	SERPINA1	-1.16934	3.65586e-07	4	921
Control 4	SERPINA4	-1.13791	1.58265e-07	5	1284
Control 4	SERPINB2	-2.01107	5.7583e-05	8	1248
Control 4	SERPINE1	0.409948	0.21952	9	1209
Control 4	SERPINF2	1.75901	0.423434	8	765
Control 4	SERPING1	0.796672	0.972837	8	1503
Control 4	SI	-3.09222	7.97067e-26	48	5484
Control 4	SKIV2L	2.26291	1.11012e-15	28	3741
Control 4	SLC10A2	-3.12758	1.60746e-13	6	1047
Control 4	SLC25A13	-0.448385	1.94046e-15	18	2031
Control 4	SLC26A3	0.0744976	3.07621e-10	21	2295
Control 4	SLC2A1	3.64203	0.939808	10	1479
Control 4	SLC2A2	-0.156586	7.53167e-05	11	1575
Control 4	SLC30A2	0.716326	0.708283	8	1119
Control 4	SLC39A4	-0.345022	0.00573736	12	1944
Control 4	SLC4A1	1.69531	0.909484	20	2736
Control 4	SLC5A1	2.06934	0.0080312	15	1995
Control 4	SLC7A7	0.200504	0.00209119	11	1536
Control 4	SLFN14	x	x	4	2739
Control 4	SPINK1	-0.794514	0.293111	4	240
Control 4	SPINK5	-0.831118	2.11659e-17	34	3285
Control 4	SPINT2	0.939299	0.0296186	7	759
Control 4	SPTA1	-3.70353	5.85299e-05	52	7260
Control 4	SPTB	1.1314	1	35	6987
Control 4	STAT1	5.4025	0.999994	25	2253
Control 4	STAT5B	5.14512	0.999953	19	2364
Control 4	STIM1	1.86999	0.926767	12	2058
Control 4	STX3	-0.522815	0.630609	11	870
Control 4	TALDO1	-0.769266	0.000175588	8	1014
Control 4	TBX1	3.41169	0.983397	9	1488
Control 4	TBXA2R	2.432	0.113768	4	1224
Control 4	TBXAS1	-0.437136	1.37136e-08	14	1740
Control 4	TCN2	-2.66778	0.0222896	9	1284
Control 4	TFPI	1.07589	0.025323	8	915
Control 4	TGM1	0.923695	5.3065e-07	15	2454
Control 4	THPO	0.255901	0.00514023	6	1062
Control 4	TMPRSS15	-2.25512	1.28977e-18	25	3060
Control 4	TPI1	1.0828	0.581367	7	861
Control 4	TTC37	-1.27135	7.99342e-20	43	4695
Control 4	TTC7A	-1.37131	1.9562e-09	20	2577
Control 4	TUBB1	0.208449	7.16532e-06	4	1356
Control 4	UBR1	1.2994	0.31989	47	5250
Control 4	VEGFA	x	x	8	1239
Control 4	VIPAS39	0.617743	0.000534939	20	1482
Control 4	VPS33B	-0.0850806	2.91337e-09	23	1854
Control 4	VWF	1.41514	1.52411e-11	52	8442
Control 4	WAS	1.75037	0.991202	9	650
Control 4	XIAP	0.322987	0.979278	7	1494
Control 4	XK	2.18255	0.869602	3	1335
Control 4	XPNPEP1	2.55607	0.964214	21	2001
Control 4	XPNPEP2	-1.0742	1.69205e-06	21	2025
Control 4	ZAP70	3.5309	0.272667	14	1860
Epilepsy genes	AARS	-0.0537331	4.67832e-05	21	2907
Epilepsy genes	ACTL6B	4.03884	0.987131	14	1281
Epilepsy genes	ADCY5	5.67863	0.989941	21	3786
Epilepsy genes	ADSL	0.932017	0.000212575	13	1455
Epilepsy genes	AIFM1	2.22226	0.984632	16	1842
Epilepsy genes	AIFM3	1.3701	1.95828e-10	21	1818
Epilepsy genes	AKAP9	-2.74831	2.29355e-05	50	11724
Epilepsy genes	AKT1	4.02757	0.980207	14	1443
Epilepsy genes	ALDH7A1	-0.0877501	1.95313e-12	18	1620
Epilepsy genes	ALG13	0.097539	0.997583	27	3414
Epilepsy genes	AMT	0.31134	0.000569475	9	1212
Epilepsy genes	ANK2	1.06266	1	46	11874
Epilepsy genes	ANKRD11	2.76193	1	13	7992
Epilepsy genes	ANKRD52	4.4667	0.999988	28	3231
Epilepsy genes	AP3B2	3.34807	0.990066	26	3249
Epilepsy genes	ARHGEF9	2.96925	0.983065	9	1392
Epilepsy genes	ARNTL	3.08256	0.987643	20	1878
Epilepsy genes	ARV1	0.0138903	1.54946e-06	6	816
Epilepsy genes	ARX	3.36314	0.753069	5	1689
Epilepsy genes	ASAH1	-3.55077	5.35815e-11	14	1236
Epilepsy genes	ASH1L	3.04735	1	28	8895
Epilepsy genes	ATAD1	1.78632	0.536354	10	1086
Epilepsy genes	ATF2	2.17779	0.892244	14	1518
Epilepsy genes	ATF4	-3.07049	0.411468	4	1056
Epilepsy genes	ATF6B	2.06186	1.67701e-06	18	2112
Epilepsy genes	ATP1A2	5.39784	0.60022	23	3063
Epilepsy genes	ATP1A3	7.37513	0.999994	22	3680
Epilepsy genes	ATP6AP2	1.34732	0.785047	9	1053
Epilepsy genes	ATP9A	4.95245	0.999981	28	3144
Epilepsy genes	ATRX	2.98816	1	35	7479
Epilepsy genes	AUTS2	3.09322	0.996187	19	3780
Epilepsy genes	BACE1	2.81517	0.944279	9	1506
Epilepsy genes	BCAN	1.19086	0.00361212	14	2736
Epilepsy genes	BRAT1	-1.76973	3.85835e-09	14	2466
Epilepsy genes	BRD2	-0.331442	0.999531	14	2406
Epilepsy genes	CACNA1A	7.23001	1	47	7521
Epilepsy genes	CACNA1B	4.38504	0.982603	46	7014
Epilepsy genes	CACNA1C	6.41269	0.999998	47	6417
Epilepsy genes	CACNA1D	5.56839	1	49	6546
Epilepsy genes	CACNA1G	4.97279	0.999997	38	7134
Epilepsy genes	CACNA1H	-2.59088	0.755917	35	7062
Epilepsy genes	CACNA2D1	3.09795	0.999996	39	3276
Epilepsy genes	CACNB2	0.363103	0.00182034	14	1983
Epilepsy genes	CACNB4	2.33049	0.0113636	14	1563
Epilepsy genes	CALM/SNAP91	0.621992	0.974351	19	1745
Epilepsy genes	CALY	1.34743	0.706613	6	654
Epilepsy genes	CAMK2B	3.7078	0.46862	24	2001
Epilepsy genes	CASK	4.10959	0.999886	27	2781
Epilepsy genes	CASQ2	-1.07712	1.06548e-06	11	1200
Epilepsy genes	CASR	3.52436	0.366509	7	3267
Epilepsy genes	CAV3	1.18957	0.339836	2	456
Epilepsy genes	CDKL5	2.55918	0.99779	21	3093
Epilepsy genes	CERS1	-0.138119	0.045457	6	1014
Epilepsy genes	CHD2	5.0855	1	39	5487
Epilepsy genes	CHD4	7.0511	1	40	5718
Epilepsy genes	CHD5	6.14206	1	42	5865
Epilepsy genes	CHRNA2	0.149075	0.00176648	6	1590
Epilepsy genes	CHRNA4	1.89842	0.0208679	6	1884
Epilepsy genes	CHRNA7	x	x	10	1596
Epilepsy genes	CHRNB2	4.5543	0.720254	6	1509
Epilepsy genes	CLCN3	4.2373	0.993265	14	2601
Epilepsy genes	CLCN4	4.69777	0.988788	13	2283
Epilepsy genes	CLN3	-0.156758	9.99316e-07	16	1317
Epilepsy genes	CLN5	0.106562	5.08087e-06	4	1224
Epilepsy genes	CLN6	0.767613	0.381706	7	936
Epilepsy genes	CLN8	-1.16572	0.000747073	3	861
Epilepsy genes	CLOCK	1.18249	0.99848	22	2541
Epilepsy genes	CNKSR2	3.51228	0.999748	22	3105
Epilepsy genes	CNTNAP2	-0.914931	3.82883e-05	24	3996
Epilepsy genes	COL3A1	3.14731	1	51	4401
Epilepsy genes	COL4A1	2.46408	1	52	5010
Epilepsy genes	COL4A2	1.76376	2.10929e-06	48	5139
Epilepsy genes	COMT	0.494826	0.000846658	6	816
Epilepsy genes	COPB1	1.6738	0.999763	12	1457
Epilepsy genes	COQ4	1.20057	0.000292855	7	798
Epilepsy genes	CPA6	-1.48783	1.69946e-09	11	1314
Epilepsy genes	CPT2	-0.44824	4.77178e-07	5	1977
Epilepsy genes	CREB1	2.49541	0.969961	9	1026
Epilepsy genes	CREB3	-0.232337	8.86997e-07	9	1116
Epilepsy genes	CREB5	1.21484	0.989845	11	1506
Epilepsy genes	CSNK2B	3.60249	0.943857	8	687
Epilepsy genes	CSTB	-0.106015	0.000132259	3	297
Epilepsy genes	CTNND2	3.83654	1	22	3678
Epilepsy genes	CTSD	1.80773	0.0891859	9	1239
Epilepsy genes	CUL4B	3.87565	0.999847	22	2742
Epilepsy genes	CUX1	5.05112	0.999989	24	4518
Epilepsy genes	CUX2	3.60877	0.999656	22	4461
Epilepsy genes	DCX	2.96266	0.863196	7	1326
Epilepsy genes	DDC	0.838084	4.60661e-05	15	1443
Epilepsy genes	DENND5A	2.28302	0.991775	23	3864
Epilepsy genes	DEPDC5	3.2858	1	41	4659
Epilepsy genes	DES	2.34151	0.00308243	9	1413
Epilepsy genes	DNAJC5	2.16535	0.858492	5	597
Epilepsy genes	DNM1	5.9731	0.999864	22	2595
Epilepsy genes	DNM3	2.43461	0.028277	21	2592
Epilepsy genes	DOCK3	3.56306	1	53	6093
Epilepsy genes	DOCK7	2.63631	0.771361	49	6390
Epilepsy genes	DRD1	1.99619	0.896432	2	1341
Epilepsy genes	DRD2	3.26732	0.733264	8	1332
Epilepsy genes	DRD3	1.17463	0.0102953	7	1203
Epilepsy genes	DRD4	0.835328	7.58379e-06	4	1260
Epilepsy genes	DRD5	0.562417	2.52172e-14	1	1434
Epilepsy genes	DSC2	-1.02318	0.000683302	16	2706
Epilepsy genes	DSG2	-1.1989	0.000747067	15	3357
Epilepsy genes	DSP	0.911424	0.999902	24	8616
Epilepsy genes	DYRK1A	3.36561	0.999585	11	2292
Epilepsy genes	EEF1A2	6.13555	0.964131	7	1392
Epilepsy genes	EEF1G	2.85827	0.998058	10	1314
Epilepsy genes	EFHC1	-0.803799	5.05958e-12	10	837
Epilepsy genes	EPM2A	0.419483	3.58971e-05	4	996
Epilepsy genes	EVA1C	0.809793	0.325815	8	1326
Epilepsy genes	FGD1	3.32027	0.972835	18	2886
Epilepsy genes	FLNA	4.94798	1	47	1815
Epilepsy genes	FOLR1	1.03353	0.00741068	5	774
Epilepsy genes	FOS	1.51866	0.435711	4	1143
Epilepsy genes	FOXG1	x	x	2	1470
Epilepsy genes	FRRS1L	-0.461499	0.00842828	5	1035
Epilepsy genes	FZR1	4.31498	0.997948	13	1086
Epilepsy genes	GABRA1	3.52801	0.963866	10	1371
Epilepsy genes	GABRA2	3.33708	0.976964	10	1356
Epilepsy genes	GABRA3	2.6639	0.273214	10	1479
Epilepsy genes	GABRA6	-0.812776	9.41937e-08	9	1362
Epilepsy genes	GABRB2	3.05355	0.940299	10	1539
Epilepsy genes	GABRB3	4.30908	0.997074	9	1422
Epilepsy genes	GABRD	3.14848	0.923499	9	1359
Epilepsy genes	GABRG2	3.14571	0.958543	11	1548
Epilepsy genes	GABRG3	1.91983	0.99368	10	1404
Epilepsy genes	GAMT	-0.0891585	2.64994e-05	5	810
Epilepsy genes	GATM	2.43232	0.866491	9	1272
Epilepsy genes	GCSH	0.585497	0.0197283	5	522
Epilepsy genes	GJA9	-0.794016	3.07324e-06	1	1548
Epilepsy genes	GLDC	-1.81212	4.87945e-14	25	3063
Epilepsy genes	GLRA1	1.33988	0.0764925	8	114
Epilepsy genes	GLRB	0.110202	0.0269281	10	1494
Epilepsy genes	GLS	3.58669	0.999303	18	2010
Epilepsy genes	GNAI1	2.75844	0.917528	8	1065
Epilepsy genes	GNAI2	3.79122	0.86116	9	1068
Epilepsy genes	GNAI3	1.85303	0.0388113	9	1065
Epilepsy genes	GNAL	4.20468	0.987373	12	1377
Epilepsy genes	GNAO1	3.48643	0.984288	8	1065
Epilepsy genes	GNAQ	3.86892	0.98439	7	1080
Epilepsy genes	GNAS	4.3364	0.99954	13	738
Epilepsy genes	GNB1	4.7753	0.995188	12	1023
Epilepsy genes	GNB2	4.18426	0.989239	10	1023
Epilepsy genes	GNB3	0.463918	6.50126e-09	11	1023
Epilepsy genes	GNB4	1.90498	0.629775	10	1023
Epilepsy genes	GNB5	1.2987	0.00144293	13	1188
Epilepsy genes	GNG10	0.632021	0.00031015	3	207
Epilepsy genes	GNG11	-0.149645	0.163792	2	222
Epilepsy genes	GNG12	0.0193787	0.553352	4	219
Epilepsy genes	GNG13	-1.35672	0.00489277	3	204
Epilepsy genes	GNG2	1.40169	0.52377	3	216
Epilepsy genes	GNG3	1.00484	0.527227	3	228
Epilepsy genes	GNG4	0.169235	0.158456	3	228
Epilepsy genes	GNG5	0.585081	0.524989	4	207
Epilepsy genes	GNG7	0.243539	0.475557	5	207
Epilepsy genes	GNG8	1.15974	0.147001	2	213
Epilepsy genes	GNGT1	-1.15733	0.276893	3	225
Epilepsy genes	GNGT2	0.115874	0.173048	4	210
Epilepsy genes	GOSR2	0.0203222	0.000289194	7	642
Epilepsy genes	GPC3	0.980788	0.987986	9	1812
Epilepsy genes	GPD1L	1.20373	0.00953783	8	1056
Epilepsy genes	GPHN	3.57193	0.999981	23	2310
Epilepsy genes	GPR98	-3.90783	8.11098e-24	90	18921
Epilepsy genes	GRIA1	4.2392	0.999436	16	2751
Epilepsy genes	GRIA2	4.43162	0.995509	16	2652
Epilepsy genes	GRIA3	4.11323	0.998654	15	2685
Epilepsy genes	GRIA4	3.16194	0.988749	16	2709
Epilepsy genes	GRIK2	2.83169	0.994568	16	2727
Epilepsy genes	GRIN1	8.03563	0.972709	21	2880
Epilepsy genes	GRIN2A	3.80282	0.998045	13	4395
Epilepsy genes	GRIN2B	6.74427	0.999995	13	4455
Epilepsy genes	GRIN2D	7.19322	0.998649	13	4011
Epilepsy genes	GRN	0.592511	0.0602784	13	1782
Epilepsy genes	GSK3A	3.44063	0.997437	11	1452
Epilepsy genes	GSK3B	2.75583	0.998731	12	1302
Epilepsy genes	HCFC1	6.99599	0.999996	26	6108
Epilepsy genes	HCN1	5.24672	0.953139	8	2673
Epilepsy genes	HCN2	7.27168	0.832343	8	2670
Epilepsy genes	HCN4	4.82677	0.234598	8	3612
Epilepsy genes	HLF	2.27355	0.877862	4	888
Epilepsy genes	HNRNPU	3.85867	0.999903	14	2478
Epilepsy genes	HSD17B10	2.42477	0.88687	6	786
Epilepsy genes	HUWE1	8.75375	1	83	13125
Epilepsy genes	INTS8	1.15353	0.989949	26	876
Epilepsy genes	IQSEC2	4.46226	0.97539	15	4467
Epilepsy genes	IRF2BPL	4.73226	0.968935	1	2391
Epilepsy genes	ITPR1	5.75195	1	59	8232
Epilepsy genes	ITPR2	3.26237	5.73593e-11	57	8106
Epilepsy genes	ITPR3	5.30438	4.97537e-12	59	8016
Epilepsy genes	JNK/MAPK8	2.50789	0.983602	12	1284
Epilepsy genes	JUP	0.928764	0.0375345	14	2238
Epilepsy genes	KANSL1	0.49284	0.999734	15	3318
Epilepsy genes	KCNA2	4.03595	0.884174	3	1500
Epilepsy genes	KCNB1	5.14701	0.982588	2	2577
Epilepsy genes	KCNC1	6.37208	0.709972	4	1758
Epilepsy genes	KCND3	5.35052	0.803753	8	1968
Epilepsy genes	KCNE1	-0.464855	0.00418614	2	390
Epilepsy genes	KCNE2	-0.23353	0.00101841	2	372
Epilepsy genes	KCNE3	-0.179891	0.444435	3	312
Epilepsy genes	KCNH1	3.69159	0.333015	11	2970
Epilepsy genes	KCNH2	4.81336	0.996051	15	3480
Epilepsy genes	KCNH5	2.64374	0.769049	11	2967
Epilepsy genes	KCNH8	1.03911	0.000102484	16	3324
Epilepsy genes	KCNJ10	1.77901	0.598389	2	1140
Epilepsy genes	KCNJ11	2.47981	0.314724	1	1173
Epilepsy genes	KCNJ2	3.02168	0.820229	2	1284
Epilepsy genes	KCNJ3	5.04324	0.989708	3	1506
Epilepsy genes	KCNJ5	1.46499	0.309232	3	1260
Epilepsy genes	KCNJ6	3.7775	0.812451	4	1272
Epilepsy genes	KCNJ8	3.66449	0.25677	3	1275
Epilepsy genes	KCNJ9	5.57095	0.583029	3	1182
Epilepsy genes	KCNMA1	6.42637	0.999217	29	3516
Epilepsy genes	KCNN2	2.64446	0.971049	9	1740
Epilepsy genes	KCNQ1	2.72593	2.45299e-05	16	2031
Epilepsy genes	KCNQ2	5.26959	0.999356	17	2619
Epilepsy genes	KCNQ3	2.85965	0.985604	15	2619
Epilepsy genes	KCNQ5	4.61665	0.999535	15	2856
Epilepsy genes	KCNT1	3.52244	0.00534874	31	3708
Epilepsy genes	KCNT2	3.18784	0.666802	28	3408
Epilepsy genes	KCTD7	1.04865	0.49653	4	870
Epilepsy genes	KDM5C	5.23623	0.997843	26	4683
Epilepsy genes	KEAP1	4.75043	0.251629	6	1875
Epilepsy genes	KIAA2022	0.546147	0.950542	4	4551
Epilepsy genes	KIF5A	4.82906	0.99998	29	3099
Epilepsy genes	KIF5B	3.07906	0.761007	26	2892
Epilepsy genes	KIF5C	3.30096	0.999516	26	2874
Epilepsy genes	KMT2A	6.64132	1	36	11919
Epilepsy genes	KPNA7	x	x	10	1551
Epilepsy genes	LGI1	2.69675	0.997176	8	1674
Epilepsy genes	LGI2	1.91231	4.41552e-05	8	1638
Epilepsy genes	LMNA	3.3673	0.993449	12	1995
Epilepsy genes	MAGI2	3.18675	0.883174	22	4368
Epilepsy genes	MAOA	2.17591	0.993222	15	1584
Epilepsy genes	MAOB	1.38109	0.97034	15	1563
Epilepsy genes	MAPK10	2.97441	0.83415	14	1269
Epilepsy genes	MAPK8IP2	3.88801	0.997525	10	1677
Epilepsy genes	MAPK8IP3	4.06184	1	32	4011
Epilepsy genes	MBD5	-0.0710896	0.999852	15	4485
Epilepsy genes	MDH2	0.0682079	0.177605	9	1017
Epilepsy genes	ME2	0.933862	1.17412e-07	16	1755
Epilepsy genes	MECP2	-1.42432	0.698089	3	1497
Epilepsy genes	MED12	6.64031	1	45	6531
Epilepsy genes	MEF2C	4.46004	0.00424617	12	1452
Epilepsy genes	MFSD8	-0.565501	4.66813e-06	13	1557
Epilepsy genes	MOCS1	-1.51088	0.000969834	10	1911
Epilepsy genes	MOCS2	-1.31275	0.0404518	6	267
Epilepsy genes	MTHFR	0.846017	2.45516e-07	12	1971
Epilepsy genes	mTOR	7.89156	1	58	7650
Epilepsy genes	MYT1	3.07879	0.999872	23	3366
Epilepsy genes	NALCN	5.4835	0.000169004	44	5217
Epilepsy genes	NAPB	1.46833	0.989109	11	897
Epilepsy genes	NAPEPLD	0.0334806	0.0627215	5	1182
Epilepsy genes	NBEA	4.17667	1	57	8832
Epilepsy genes	NHLRC1	1.48002	0.0360065	1	1188
Epilepsy genes	NPRL2	1.85699	0.345175	11	1143
Epilepsy genes	NPRL3	0.365477	0.468163	14	1707
Epilepsy genes	NR2F1	x	x	3	1272
Epilepsy genes	NR4A2	3.21567	0.991433	8	1797
Epilepsy genes	NRXN1	3.02033	0.999949	23	4434
Epilepsy genes	NSDHL	0.265013	0.940558	8	1122
Epilepsy genes	NUAK1	2.07107	0.18903	7	1986
Epilepsy genes	OFD1	-0.347025	0.982888	23	3039
Epilepsy genes	OGDHL	0.0910771	3.46921e-05	23	3033
Epilepsy genes	OPHN1	2.27816	0.999448	25	2409
Epilepsy genes	P38/MAPK14	3.32161	0.997467	12	1083
Epilepsy genes	PAK3	3.62067	0.987005	19	1743
Epilepsy genes	PCDH19	4.37589	0.977159	6	3447
Epilepsy genes	PGAP1	0.271612	0.00878588	27	2769
Epilepsy genes	PHF6	2.52474	0.972401	10	1098
Epilepsy genes	PHGDH	0.600829	0.000436999	12	1602
Epilepsy genes	PHTF1	-0.156835	5.47465e-18	18	2154
Epilepsy genes	PIGA	1.70548	0.916789	6	1455
Epilepsy genes	PIGN	-2.00273	9.0206e-16	31	2796
Epilepsy genes	PIGO	-0.145318	1.12529e-06	11	3270
Epilepsy genes	PIGT	-0.374517	4.6584e-12	12	1737
Epilepsy genes	PIGV	-0.174426	7.20424e-06	5	225
Epilepsy genes	PKP2	-0.0772622	6.1431e-10	14	2646
Epilepsy genes	PLCB1	4.16111	0.979045	32	3651
Epilepsy genes	PLCB2	1.53025	3.0169e-12	32	3558
Epilepsy genes	PLCB3	4.16202	0.968377	31	3705
Epilepsy genes	PLCB4	2.77519	0.272263	36	3585
Epilepsy genes	PLN	0.568695	0.111194	2	159
Epilepsy genes	PLP1	2.44556	0.902959	7	834
Epilepsy genes	PMPCB	-0.258515	5.37978e-06	13	1470
Epilepsy genes	PNKP	-0.720191	2.88445e-07	17	1566
Epilepsy genes	PNPO	1.28414	3.71896e-05	6	361
Epilepsy genes	POLG	-0.159583	4.1245e-05	23	3720
Epilepsy genes	PPP1CA	3.8144	0.941509	7	1026
Epilepsy genes	PPP1CB	4.55976	0.997195	9	984
Epilepsy genes	PPP1CC	3.5798	0.944905	8	1014
Epilepsy genes	PPP1R1B	0.913973	0.0821063	8	615
Epilepsy genes	PPP1R21	-3.19757	0.0004021	22	2343
Epilepsy genes	PPP2CA	4.47406	0.985509	7	930
Epilepsy genes	PPP2CB	3.51084	0.622506	7	930
Epilepsy genes	PPP2R1A	5.30245	0.719604	15	1770
Epilepsy genes	PPP2R1b	0.437284	2.18829e-07	16	2004
Epilepsy genes	PPP2R2A	3.52474	0.959643	10	1344
Epilepsy genes	PPP2R2B	2.42171	0.900683	10	1350
Epilepsy genes	PPP2R2C	4.21102	0.56445	9	1344
Epilepsy genes	PPP2R2D	x	x	7	1269
Epilepsy genes	PPP2R3A	-1.35929	0.920488	14	3453
Epilepsy genes	PPP2R3B	-0.40829	1.71421e-09	13	1728
Epilepsy genes	PPP2R3C	1.23128	8.05792e-07	13	1362
Epilepsy genes	PPP2R5A	2.40757	0.89952	13	1461
Epilepsy genes	PPP2R5B	2.68445	0.932459	14	1494
Epilepsy genes	PPP2R5C	2.69392	0.997673	15	1623
Epilepsy genes	PPP2R5D	4.26272	0.99752	16	1809
Epilepsy genes	PPP2R5E	3.9218	0.999433	14	1404
Epilepsy genes	PPP3CA	3.8937	0.998149	14	1566
Epilepsy genes	PPP3CB	3.92036	0.999704	14	1578
Epilepsy genes	PPP3CC	0.905633	0.0166246	15	1566
Epilepsy genes	PPT1	-0.255503	3.75207e-05	9	921
Epilepsy genes	PPT2	2.52142	0.772683	21	906
Epilepsy genes	PQBP1	1.77553	0.592844	7	798
Epilepsy genes	PRICKLE1	1.51265	0.991967	8	2496
Epilepsy genes	PRICKLE2	2.55236	0.987837	8	2535
Epilepsy genes	PRIMA1	0.437621	0.367087	5	462
Epilepsy genes	PRKACA	3.35926	0.959056	10	1056
Epilepsy genes	PRKACB	2.54712	0.612478	10	1197
Epilepsy genes	PRKACG	1.00907	0.00505819	1	1056
Epilepsy genes	PRKCA	3.50367	0.952136	17	2019
Epilepsy genes	PRKCB	4.94412	0.999908	17	2022
Epilepsy genes	PRKCG	5.00571	0.999824	18	2094
Epilepsy genes	PRRT2	0.453275	0.301736	3	1185
Epilepsy genes	PSAT1	-0.290376	2.11054e-09	9	1113
Epilepsy genes	PSPH	0.235779	0.709723	7	678
Epilepsy genes	PURA	5.52294	0.845099	1	969
Epilepsy genes	QARS	1.26103	8.7897e-08	24	2328
Epilepsy genes	RAB39B	2.57462	0.715196	2	642
Epilepsy genes	RACK1/GNB2L1	3.89855	0.994632	8	351
Epilepsy genes	RAI1	1.4993	0.999136	6	5721
Epilepsy genes	RANBP2	3.5265	1	29	9675
Epilepsy genes	RBFOX3	x	x	14	1077
Epilepsy genes	RELN	1.14293	1	64	10377
Epilepsy genes	RNASEH2A	0.313095	0.0500791	8	900
Epilepsy genes	RNASEH2B	-0.786003	1.2992e-09	11	939
Epilepsy genes	RNASEH2C	1.0251	0.511932	4	389
Epilepsy genes	ROGDI	-1.50013	3.12931e-12	11	864
Epilepsy genes	RPS6KA3	4.72381	0.999906	22	2223
Epilepsy genes	RYR2	5.21234	1	105	14904
Epilepsy genes	RYR3	0.753375	1	104	14613
Epilepsy genes	SAMHD1	2.20196	1.50498e-05	16	1881
Epilepsy genes	SCARB2	0.470461	0.0724429	12	1437
Epilepsy genes	SCN10A	-2.00525	6.14215e-26	27	5871
Epilepsy genes	SCN1A	5.60526	1	26	6030
Epilepsy genes	SCN1B	2.12052	0.205167	3	807
Epilepsy genes	SCN2A	6.58484	1	26	6018
Epilepsy genes	SCN3A	4.52341	1	28	6003
Epilepsy genes	SCN3B	1.12193	0.347297	6	648
Epilepsy genes	SCN4B	-0.132203	0.00153523	5	687
Epilepsy genes	SCN5A	2.52665	0.995748	26	5889
Epilepsy genes	SCN8A	7.70521	0.999998	27	5943
Epilepsy genes	SCN9A	-0.688047	9.30185e-13	27	5934
Epilepsy genes	SHANK3	4.91987	0.99984	23	5181
Epilepsy genes	SIK1	1.14106	0.99383	14	2352
Epilepsy genes	SLC12A5	5.53452	0.999987	26	3420
Epilepsy genes	SLC13A5	0.831452	0.353401	12	1707
Epilepsy genes	SLC18A1	-4.63957	1.88883e-14	16	1578
Epilepsy genes	SLC18A2	1.32772	0.971755	16	1545
Epilepsy genes	SLC19A3	-1.02093	0.00163109	7	1491
Epilepsy genes	SLC1A3	1.58909	0.43252	10	1629
Epilepsy genes	SLC25A22	1.20622	0.568406	7	779
Epilepsy genes	SLC2A1	3.64203	0.939808	10	1479
Epilepsy genes	SLC35A2	2.33306	0.780526	5	1191
Epilepsy genes	SLC6A1	4.29823	0.999302	16	1800
Epilepsy genes	SLC6A3	3.1815	0.997037	15	1863
Epilepsy genes	SLC6A5	0.298178	1.84555e-12	16	2394
Epilepsy genes	SLC6A8	3.31427	0.99189	13	1908
Epilepsy genes	SLC7A10	1.46115	0.00157745	11	1572
Epilepsy genes	SLC9A1	4.36791	0.952228	12	2448
Epilepsy genes	SLC9A2	2.11496	0.481161	12	2439
Epilepsy genes	SLC9A6	3.89865	0.975668	16	2106
Epilepsy genes	SMARCA2	5.56575	0.999998	34	4773
Epilepsy genes	SMC1A	6.58863	0.999988	25	3702
Epilepsy genes	SMS	2.2963	0.92146	11	1101
Epilepsy genes	SNAP25	3.1599	0.959807	8	621
Epilepsy genes	SNTA1	0.767976	0.428235	8	1518
Epilepsy genes	SON	0.819348	1	12	7281
Epilepsy genes	SOX5	2.81939	0.999399	14	2253
Epilepsy genes	SPTAN1	6.80243	1	57	7434
Epilepsy genes	SRPX2	-0.0374997	0.962529	11	1398
Epilepsy genes	ST3GAL3	2.23436	0.573989	12	1173
Epilepsy genes	ST3GAL5	0.79589	0.0278549	7	1173
Epilepsy genes	STX1B	3.62619	0.944475	10	867
Epilepsy genes	STXBP1	5.22205	0.999883	20	1812
Epilepsy genes	STXBP5L	0.187317	0.999948	28	3561
Epilepsy genes	STXBPL5	0.187317	0.999948	28	3561
Epilepsy genes	SYN1	2.85601	0.87953	13	2118
Epilepsy genes	SYNGAP1	7.15101	0.999998	19	4032
Epilepsy genes	SYNJ1	1.67741	0.214295	32	4839
Epilepsy genes	SYP	1.0759	0.611985	7	942
Epilepsy genes	SYT1	2.89453	0.83718	10	1269
Epilepsy genes	SZT2	2.68695	1.51747e-07	71	10128
Epilepsy genes	TBC1D24	1.31771	5.84285e-07	8	1680
Epilepsy genes	TBCE	0.348253	6.28707e-07	17	1584
Epilepsy genes	TBCK	-1.01619	3.21548e-06	26	2682
Epilepsy genes	TCF4	4.42618	0.999867	21	2322
Epilepsy genes	TGFB3	2.19933	0.922717	7	1239
Epilepsy genes	TH	0.137897	0.00409874	14	1587
Epilepsy genes	TMEM43	-0.881273	9.84763e-08	12	1203
Epilepsy genes	TPP1	0.213326	0.0257561	13	1692
Epilepsy genes	TREX1	-1.3825	0.0933407	2	528
Epilepsy genes	TRIO	6.28712	1	57	9294
Epilepsy genes	TRRAP	9.82274	1	72	11580
Epilepsy genes	TSC1	2.87193	0.999978	23	3495
Epilepsy genes	TSC2	0.891075	1	42	5424
Epilepsy genes	UBA5	0.337063	0.745376	12	1215
Epilepsy genes	UBE2A	2.82077	0.798144	6	459
Epilepsy genes	UBE3A	4.20407	0.999576	13	2619
Epilepsy genes	UGDH	1.94611	5.54141e-05	12	1485
Epilepsy genes	UXS1	2.14093	0.0661553	15	1278
Epilepsy genes	VARS	2.95403	0.679794	30	3795
Epilepsy genes	WDR45	1.68777	0.965711	11	1083
Epilepsy genes	WDR96	-0.433259	1.11043e-14	38	4998
Epilepsy genes	WHSC1	4.09869	0.999999	22	4098
Epilepsy genes	WWOX	-3.91252	1.93855e-08	9	1245
Epilepsy genes	YWHAG	4.00506	0.937614	2	744
Epilepsy genes	ZDHHC9	2.91016	0.885438	11	1095
Epilepsy genes	ZEB2	4.99585	0.999834	10	3645
Epilepsy genes	ZNF100	-1.08242	7.10189e-13	5	1629
MR genes	ABAT	1.04516	0.374369	16	1503
MR genes	ABCD1	2.40863	0.982119	10	2238
MR genes	ABCD4	0.637339	1.39849e-08	19	1821
MR genes	ABHD5	-0.0964878	3.45366e-05	7	1050
MR genes	ACAD9	0.192506	2.07158e-05	18	1866
MR genes	ACADSB	-0.909468	2.98832e-08	11	1299
MR genes	ACAT1	-0.108847	0.00159952	12	1284
MR genes	ACO2	3.26852	0.454378	18	2343
MR genes	ACOX1	1.97732	0.0944353	14	1983
MR genes	ACSF3	-1.57679	1.37226e-15	10	1731
MR genes	ACSL4	1.99063	0.995768	16	2136
MR genes	ACTB	6.28544	0.935803	6	1128
MR genes	ACTG1	5.13136	0.218556	6	1128
MR genes	ACY1	0.0735459	7.69184e-05	17	1497
MR genes	ADAR	3.00529	0.907595	15	3681
MR genes	ADCK3	-1.62776	1.235e-05	15	1944
MR genes	ADGRG1	-0.421191	1.43216e-05	14	2082
MR genes	ADNP	1.02199	0.998904	3	3309
MR genes	AFF2	0.828049	0.998761	21	3936
MR genes	AFF4	2.22954	0.999997	21	3492
MR genes	AGA	-0.424351	0.000640804	9	1041
MR genes	AHCY	1.84071	0.94407	10	1299
MR genes	AHDC1	4.7869	0.999431	6	4812
MR genes	AHI1	-1.88139	3.25663e-14	27	3591
MR genes	AIMP1	-1.35898	0.000209309	5	450
MR genes	AKT3	3.95157	0.999585	14	1440
MR genes	ALDH18A1	1.86061	0.855933	18	2388
MR genes	ALDH1A3	2.16496	0.924101	13	1539
MR genes	ALDH3A2	0.471821	0.0112884	12	1527
MR genes	ALDH4A1	-0.583122	0.000434044	15	1692
MR genes	ALDH5A1	0.713095	0.00290426	11	1647
MR genes	ALG1	-0.290544	9.21963e-10	13	1395
MR genes	ALG11	-1.17144	0.000122135	2	111
MR genes	ALG12	-0.085138	0.00788198	10	1467
MR genes	ALG2	0.155879	0.0206692	2	1251
MR genes	ALG3	-0.642856	4.17819e-06	9	1317
MR genes	ALG6	0.760568	0.0553676	15	1524
MR genes	ALG9	0.817446	0.00122531	19	870
MR genes	ALMS1	-6.3975	3.03692e-39	23	12504
MR genes	ANKH	2.84057	0.167377	12	1479
MR genes	ANO10	-0.58109	1.9226e-06	13	1983
MR genes	AP1S1	1.96561	0.520227	5	477
MR genes	AP1S2	2.26458	0.792611	5	474
MR genes	AP3B1	-0.393582	0.995386	27	3285
MR genes	AP4B1	-0.402863	2.69464e-08	10	2220
MR genes	AP4E1	-0.659837	0.979862	21	966
MR genes	AP4M1	-0.531378	2.36166e-11	12	933
MR genes	AP4S1	-0.143702	1.33546e-07	6	480
MR genes	APC2	4.81458	0.999981	15	2108
MR genes	APTX	-0.847463	7.72907e-06	8	1071
MR genes	AQP2	1.60812	4.17696e-06	6	672
MR genes	ARFGEF2	2.9042	1	39	5358
MR genes	ARG1	-0.746295	0.000499883	8	969
MR genes	ARID1A	4.10044	1	20	6858
MR genes	ARID1B	3.39466	0.99995	20	6750
MR genes	ARID2	1.87127	0.999999	21	5508
MR genes	ARL13B	-0.774775	1.39145e-06	10	1287
MR genes	ARL6	-0.151803	0.00427087	7	363
MR genes	ASL	0.706208	3.8495e-08	17	1395
MR genes	ASNS	1.49968	0.00166593	12	1206
MR genes	ASPA	-0.66251	0.0148802	6	942
MR genes	ASPM	-2.71137	6.16439e-26	28	10434
MR genes	ASXL1	0.0832946	1.3737e-18	12	4611
MR genes	ASXL3	-0.942027	0.999977	14	957
MR genes	ATCAY	1.48429	0.0874733	13	1116
MR genes	ATIC	-1.26923	2.48609e-13	16	1779
MR genes	ATP2A2	5.44922	0.998231	20	3129
MR genes	ATP5E	-0.279464	0.00605683	3	156
MR genes	ATP6V0A2	-0.01426	4.73811e-06	20	2571
MR genes	ATP6V1B2	2.3467	0.991449	14	1536
MR genes	ATP7A	0.562645	0.999634	23	4503
MR genes	ATP8A2	2.6087	0.418078	37	3567
MR genes	ATPAF2	0.928036	0.00143054	6	324
MR genes	ATR	2.69443	0.701298	47	7935
MR genes	AUH	0.569167	0.00725254	10	1020
MR genes	B3GALNT2	0.551816	4.87049e-06	12	1503
MR genes	B3GALTL	0.363035	2.01557e-10	15	1497
MR genes	B4GALT1	1.72944	0.486325	6	1197
MR genes	B4GALT7	-0.112344	0.0031975	6	984
MR genes	B4GAT1	3.36861	0.15938	2	1248
MR genes	BBS1	-0.0770015	1.77867e-07	17	1782
MR genes	BBS10	-1.14768	6.78247e-09	2	2172
MR genes	BBS12	-0.763072	3.92875e-07	2	2133
MR genes	BBS2	0.715951	1.85254e-10	16	2028
MR genes	BBS4	-2.37237	0.000141017	16	1560
MR genes	BBS5	0.892136	0.00259936	16	1635
MR genes	BBS7	0.0572641	0.00117875	19	2148
MR genes	BBS9	-1.1839	6.37524e-10	23	2664
MR genes	BCAP31	1.673	0.869367	6	566
MR genes	BCKDHA	1.7569	7.66464e-08	9	1338
MR genes	BCKDHB	0.196526	2.91009e-06	10	1179
MR genes	BCKDK	2.32588	0.00580436	13	1239
MR genes	BCL11A	5.52393	0.829	4	2508
MR genes	BCL11B	6.41723	0.929785	4	2685
MR genes	BCOR	1.06327	0.999946	15	5268
MR genes	BCS1L	2.2596	2.27742e-08	5	452
MR genes	BLM	-0.997578	4.1386e-11	22	4254
MR genes	BRAF	3.99134	0.999978	18	2301
MR genes	BRF1	0.614823	0.634633	18	2034
MR genes	BRWD3	4.17851	1	41	5409
MR genes	BSCL2	0.11585	0.00852541	11	1389
MR genes	BTD	-0.869744	1.28845e-06	4	1632
MR genes	BUB1B	0.331809	0.00263162	23	3153
MR genes	C10orf2	2.5607	0.990313	5	2055
MR genes	C12orf4	1.10467	9.82515e-05	14	1659
MR genes	C12orf57	-0.0646263	0.0603361	3
MR genes	C12orf65	-0.752269	0.172329	3	501
MR genes	C5orf42	-0.635128	6.32088e-19	51	9594
MR genes	CA2	0.425497	0.10037	7	783
MR genes	CA5A	-1.13982	0.0107231	7	918
MR genes	CA8	1.28449	0.783927	9	873
MR genes	CACNG2	3.44337	0.958056	4	972
MR genes	CAMTA1	3.6009	1	23	5022
MR genes	CANT1	1.18642	0.00290924	5	1206
MR genes	CASC5	-2.79814	0.0237167	26	6951
MR genes	CBS	1.38105	0.00677205	17	1656
MR genes	CC2D1A	0.521168	2.2592e-05	29	2856
MR genes	CC2D2A	-2.05556	5.49406e-15	38	4863
MR genes	CCBE1	-0.85587	1.66522e-06	11	1221
MR genes	CCDC174	-0.610788	2.94812e-05	11	1404
MR genes	CCDC22	0.382032	0.995199	17	1884
MR genes	CCDC78	-0.947313	1.71264e-19	10	959
MR genes	CCND2	3.11872	0.949001	5	870
MR genes	CDC6	0.187357	1.81284e-06	12	1683
MR genes	CDH15	-2.20226	5.96232e-12	14	2445
MR genes	CDK5RAP2	-1.47499	5.70876e-16	38	5682
MR genes	CDK6	3.49223	0.923677	8	981
MR genes	CDKN1C	3.62388	0.522822	3	951
MR genes	CDON	-0.896524	3.04907e-12	20	3864
MR genes	CENPJ	-0.527815	3.02634e-21	17	4017
MR genes	CEP135	-1.45685	4.85411e-17	26	3423
MR genes	CEP152	-1.59462	4.42004e-21	27	5133
MR genes	CEP290	-1.97793	1.03912e-34	54	7440
MR genes	CEP41	-0.714785	0.000125629	11	1122
MR genes	CEP57	-0.876753	0.565432	11	1422
MR genes	CEP63	-1.90088	8.50277e-21	16	2112
MR genes	CEP83	-0.819633	8.74184e-09	16	2106
MR genes	CHAMP1	-0.659737	0.985194	3	2439
MR genes	CHD3	7.14747	1	40	6180
MR genes	CHD7	1.92151	1	38	8994
MR genes	CHD8	5.54448	1	38	7746
MR genes	CHKB	-0.600002	0.000644971	11	1188
MR genes	CHKB-CPT1B	x	x	27
MR genes	CKAP2L	-1.21552	0.218394	9	2238
MR genes	CLIC2	1.23953	0.493263	6	744
MR genes	CLIP1	1.32554	0.968496	25	4317
MR genes	CLPB	1.73669	9.13242e-06	15	1947
MR genes	CNNM2	7.14682	0.994106	8	2628
MR genes	COA5	0.109531	0.239646	3	225
MR genes	COASY	0.620516	1.04516e-07	11	1782
MR genes	COG1	0.00471899	0.102528	14	2943
MR genes	COG4	-0.154084	4.38858e-06	19	2370
MR genes	COG5	-1.39709	1.13577e-11	22	2583
MR genes	COG6	-1.25807	6.72063e-10	19	1974
MR genes	COG7	0.959069	1.28699e-06	17	2313
MR genes	COG8	0.82519	1.87304e-05	6	1839
MR genes	COL4A3BP	3.57975	0.979474	19	2259
MR genes	COLEC11	1.18675	0.0720345	6	370
MR genes	COQ2	-0.043743	0.00022402	7	642
MR genes	COQ9	-0.0261235	0.000172325	9	957
MR genes	COX10	0.590522	0.646573	7	1332
MR genes	COX15	-0.37716	2.16295e-09	9	1233
MR genes	COX6B1	1.2989	0.0816221	4	261
MR genes	CPS1	0.73055	0.0833574	38	4503
MR genes	CRADD	-0.327999	0.731813	3	600
MR genes	CRBN	-0.60104	0.0384944	10	1184
MR genes	CREBBP	5.58352	1	31	7329
MR genes	CSNK2A1	3.89292	0.999647	13	1176
MR genes	CSPP1	-0.48957	3.27686e-13	29	3666
MR genes	CTBP1	3.87414	0.979764	9	1323
MR genes	CTCF	4.86477	0.997925	12	2184
MR genes	CTDP1	1.08541	0.924155	13	2886
MR genes	CTNNB1	4.43639	0.999813	15	2346
MR genes	CTSA	1.453	4.23468e-05	15	696
MR genes	CYB5R3	-1.1989	0.210867	9	1005
MR genes	D2HGDH	1.51601	0.000752024	10	1566
MR genes	DAG1	1.06807	0.940922	3	320
MR genes	DARS2	0.55577	4.40768e-09	17	1938
MR genes	DBT	0.930715	0.000147622	11	1449
MR genes	DCAF17	0.644097	0.000284985	14	1563
MR genes	DCHS1	2.34422	0.999995	21	9897
MR genes	DDHD2	-0.16283	3.0964e-08	18	2136
MR genes	DDOST	0.358304	0.134981	11	1320
MR genes	DDX11	x	x	27	2913
MR genes	DDX3X	5.1311	0.99893	17	1989
MR genes	DEAF1	2.73738	0.000193157	10	1048
MR genes	DHCR24	2.63443	0.969137	9	1551
MR genes	DHCR7	-0.389468	5.04266e-08	9	1428
MR genes	DHFR	1.68419	0.276594	6	564
MR genes	DHTKD1	-0.576333	1.97824e-16	17	2760
MR genes	DIP2B	2.64636	0.999668	38	4731
MR genes	DKC1	3.41417	0.9989	15	1545
MR genes	DLD	0.237486	0.371053	14	1530
MR genes	DLG3	2.6869	0.999544	21	2550
MR genes	DMPK	1.46862	0.0330812	15	1890
MR genes	DNAJC19	0.32277	0.0144037	6	351
MR genes	DNMT3A	4.30585	7.72788e-45	23	2739
MR genes	DNMT3B	2.08692	0.999775	23	2562
MR genes	DOCK6	0.270409	2.8309e-19	48	6144
MR genes	DPAGT1	1.72949	0.000187518	11	1227
MR genes	DPH1	-0.326207	2.34177e-08	13	1332
MR genes	DPM1	0.477271	0.536747	9	783
MR genes	DPP6	1.80814	0.967691	26	2598
MR genes	DPYD	-1.51138	4.18972e-09	23	3078
MR genes	DYM	-0.951593	5.18112e-09	17	2010
MR genes	DYNC1H1	13.8756	1	78	13941
MR genes	EBP	1.28378	0.85863	5	693
MR genes	EFTUD2	4.36265	0.999991	28	2919
MR genes	EGF	0.216205	7.01333e-12	24	3624
MR genes	EHMT1	2.36081	1	27	3897
MR genes	EIF2AK3	2.26388	0.0114235	17	2898
MR genes	EIF2S3	3.81316	0.916324	12	1419
MR genes	EIF4A3	4.50336	0.99899	12	1236
MR genes	ELOVL4	0.97814	0.741051	6	945
MR genes	EMC1	1.32663	6.03748e-14	23	2982
MR genes	EMX2	3.0227	0.941755	3	759
MR genes	EP300	1.55555	1	31	7245
MR genes	EPB41L1	2.25873	0.645386	22	2646
MR genes	ERCC2	0.443836	3.14163e-13	23	2283
MR genes	ERCC3	1.17414	2.05509e-05	15	2349
MR genes	ERCC5	-0.605265	4.6477e-06	15	3561
MR genes	ERCC6	-0.859549	5.00692e-13	21	4482
MR genes	ERCC8	-0.950644	8.57283e-09	12	1191
MR genes	ERLIN2	2.10592	0.111582	8	592
MR genes	ESCO2	-0.353116	0.178964	11	1806
MR genes	ETHE1	1.59033	0.0161752	7	765
MR genes	EXOSC2	0.439007	0.00408981	9	882
MR genes	EXOSC3	-0.19186	0.701889	4	828
MR genes	EZH2	5.44962	0.99999	20	2256
MR genes	FANCD2	-0.249816	2.47937e-14	43	4416
MR genes	FAR1	3.34331	0.879567	12	1548
MR genes	FAT4	-0.321684	1	17	14946
MR genes	FBLN1	1.82622	0.852458	17	2112
MR genes	FBN1	5.32594	1	66	8616
MR genes	FBXL4	-0.977787	0.0079088	9	1866
MR genes	FGFR1	2.79837	0.988744	19	2463
MR genes	FGFR2	2.73892	0.999752	16	2124
MR genes	FGFR3	1.391	0.00290912	18	2427
MR genes	FH	0.745016	0.148694	10	1533
MR genes	FKRP	2.65469	0.0003828	4
MR genes	FKTN	-0.635782	0.000192375	10	1386
MR genes	FMN2	1.42078	0.994503	18	5169
MR genes	FMR1	2.98026	0.127198	17	1899
MR genes	FOXP1	2.99549	0.999751	16	2040
MR genes	FRAS1	-2.4314	2.28998e-23	36	6724
MR genes	FREM1	x	x	31	4008
MR genes	FREM2	-0.933958	1.25165e-07	24	9510
MR genes	FTCD	-1.14309	4.3013e-08	15	1626
MR genes	FTO	0.192575	0.0113446	9	1518
MR genes	FTSJ1	1.6949	0.961633	13	990
MR genes	FUCA1	1.00475	3.39058e-08	8	1401
MR genes	GAD1	2.4923	0.82254	17	1785
MR genes	GALE	-0.172623	3.26699e-08	8	718
MR genes	GALT	2.08541	0.00119074	8	363
MR genes	GATAD2B	3.39705	0.998595	11	1782
MR genes	GBA	2.06115	0.0340405	12	1611
MR genes	GCH1	2.90963	0.942486	6	753
MR genes	GDI1	3.67949	0.987884	11	1344
MR genes	GFAP	1.47429	2.22937e-05	9	1299
MR genes	GJC2	4.7644	0.483282	2	1320
MR genes	GK	3.23926	0.903259	20	1593
MR genes	GLI2	2.16862	0.99894	14	4761
MR genes	GLI3	1.5222	0.999995	15	4743
MR genes	GLYCTK	-0.551733	1.36483e-06	5	618
MR genes	GMPPA	1.30319	2.35237e-06	13	1263
MR genes	GNPAT	0.512675	0.291273	16	2043
MR genes	GNPTAB	0.586293	4.22558e-06	21	3771
MR genes	GNS	1.44913	0.0829053	14	1659
MR genes	GRIP1	1.24569	0.916895	24	3231
MR genes	GRM1	4.40782	0.989965	8	3585
MR genes	GSS	0.330293	0.0225187	13	1425
MR genes	GTF2H5	-0.703843	0.04681	3	216
MR genes	GTPBP3	0.973671	0.0447521	9	1545
MR genes	GUSB	1.74127	4.07006e-05	12	1956
MR genes	H3F3A	3.84071	0.692335	5	411
MR genes	H3F3B	3.96164	0.809725	4	411
MR genes	HAX1	0.418663	1.10582e-05	7	840
MR genes	HCCS	0.830395	0.95055	7	807
MR genes	HDAC4	3.50503	0.99999	27	3255
MR genes	HDAC8	2.5931	0.922708	11	1134
MR genes	HEPACAM	1.36245	0.630645	7	1251
MR genes	HERC1	3.82613	1	78	14586
MR genes	HERC2	8.19123	1	93	14505
MR genes	HESX1	-0.605474	0.0081631	4	558
MR genes	HIST1H4C	1.86741	8.85617e-05	1	312
MR genes	HIVEP2	0.855007	1	9	7341
MR genes	HLCS	-0.388169	0.486548	12	2181
MR genes	HNMT	-0.688365	0.0967294	7	879
MR genes	HOXA1	1.16358	0.0849874	2	1008
MR genes	HPD	1.2566	0.00776521	14	1182
MR genes	HPRT1	2.59961	0.916894	9	657
MR genes	HRAS	2.6874	0.00794105	5	570
MR genes	HSD17B4	-1.18427	1.82463e-05	24	2211
MR genes	HSPD1	2.80004	0.985208	12	1722
MR genes	HSPG2	0.870428	6.94654e-06	97	13176
MR genes	IARS	-0.836917	4.34509e-09	34	3789
MR genes	IDS	1.17863	0.97926	9	1653
MR genes	IDUA	0.220631	2.64182e-08	14	1962
MR genes	IER3IP1	-0.403861	0.0184347	6	249
MR genes	IFT172	0.21688	2.29012e-18	48	5250
MR genes	IGF1	1.9373	0.469523	4	588
MR genes	IGF1R	3.63601	0.552974	21	4104
MR genes	IKBKG	-0.760483	0.628615	10	1464
MR genes	IL1RAPL1	2.93362	0.996894	11	2091
MR genes	IMPA1	-0.282078	0.017536	10	1011
MR genes	INF2	2.49176	0.999083	23	3750
MR genes	INPP5E	1.17283	0.388564	10	1935
MR genes	ISPD	-0.791793	0.0024366	10	1356
MR genes	IVD	0.94858	1.73128e-11	12	1281
MR genes	JAM3	-0.600395	0.000178704	9	933
MR genes	KAT6A	2.14154	1	17	6015
MR genes	KAT6B	1.83142	1	18	6222
MR genes	KATNB1	1.51822	0.496734	20	1968
MR genes	KATNB1	1.51822	0.496734	20	1968
MR genes	KDM1A	5.55572	0.991028	21	2631
MR genes	KDM6A	2.1979	0.999987	29	4206
MR genes	KIAA1279	1.87716	0.0538835	7	1866
MR genes	KIF11	2.45318	0.999996	22	3171
MR genes	KIF14	-1.1806	6.02749e-05	30	4947
MR genes	KIF1A	5.41487	0.999989	50	5376
MR genes	KIF22	0.573298	4.39968e-06	14	1998
MR genes	KIF2A	3.59492	0.99934	21	2235
MR genes	KIF7	-3.07057	4.15765e-08	19	4032
MR genes	KIRREL3	2.07512	0.977506	17	2337
MR genes	KMT2D	3.09802	1	54	16614
MR genes	KPTN	1.33763	0.000791095	12	1311
MR genes	KRAS	1.3563	0.00106119	6	570
MR genes	L1CAM	2.91415	0.999984	29	3774
MR genes	L2HGDH	0.291995	0.309969	10	1392
MR genes	LAMA1	-1.13698	1.39176e-24	63	9228
MR genes	LAMA2	-1.5765	1.18465e-24	65	9369
MR genes	LAMC3	-0.261221	9.82327e-11	28	4728
MR genes	LAMP2	0.409672	0.949784	9	1236
MR genes	LARGE	2.72204	0.958481	15	2271
MR genes	LARP7	-1.19502	0.0150803	7	897
MR genes	LIAS	1.15749	0.0614138	11	1119
MR genes	LIG4	-1.50384	0.00210124	2	2736
MR genes	LINS	-2.21791	3.25524e-05	7	2274
MR genes	LONP1	1.80182	0.999698	18	2880
MR genes	LRP2	1.95493	1	79	13968
MR genes	LRPPRC	-3.15093	0.000433778	38	4185
MR genes	LZTFL1	1.4213	0.194103	10	900
MR genes	MAGEL2	-1.04482	0.922411	1	1941
MR genes	MAN1B1	-1.0094	2.62917e-06	13	2100
MR genes	MAN2B1	2.4772	1.56345e-12	24	3036
MR genes	MANBA	-1.01668	1.14972e-11	17	2640
MR genes	MAP2K1	3.42593	0.994501	11	1182
MR genes	MAP2K2	1.4812	0.863261	11	1203
MR genes	MAPRE2	3.33576	0.969645	8	948
MR genes	MAT1A	2.21264	0.75413	9	1188
MR genes	MBTPS2	1.94296	0.940199	11	1560
MR genes	MCCC1	-0.24388	2.51106e-05	19	2178
MR genes	MCCC2	-0.508196	4.09035e-08	16	990
MR genes	MCOLN1	2.93166	0.037056	14	1743
MR genes	MCPH1	-6.11793	5.16507e-18	14	2508
MR genes	MED13L	4.18445	1	31	6633
MR genes	MED17	0.799488	3.88512e-06	12	1956
MR genes	MED23	4.53556	0.150658	29	4107
MR genes	MEGF8	3.27669	0.973137	42	8538
MR genes	MEIS2	3.19516	0.994255	12	1434
MR genes	METTL23	-3.27895	0.113238	4	441
MR genes	MGAT2	1.37103	0.955032	1	1344
MR genes	MICU1	0.507191	1.67854e-10	10	739
MR genes	MID1	3.08139	0.500725	10	2004
MR genes	MID2	1.62644	0.985076	10	2208
MR genes	MKKS	-0.499018	4.23711e-09	6	1713
MR genes	MKS1	0.682601	3.97438e-09	18	1680
MR genes	MLC1	0.536962	5.02796e-05	12	1134
MR genes	MLYCD	-0.618477	0.000280848	5	1482
MR genes	MMAA	-0.343301	0.00318181	7	1257
MR genes	MMACHC	-2.11871	5.25633e-14	4	849
MR genes	MMADHC	-1.10748	0.0207768	8	891
MR genes	MPDU1	0.859416	0.144211	7	744
MR genes	MPLKIP	0.655502	0.00205835	2	540
MR genes	MRPL3	-0.760543	2.80525e-08	10	1047
MR genes	MRPS22	0.702511	6.39409e-05	10	1083
MR genes	MTR	2.23691	2.84377e-07	33	3798
MR genes	MTRR	-1.48928	4.1085e-07	15	2178
MR genes	MUT	-0.726998	5.92437e-18	13	2253
MR genes	MVK	1.12848	0.0421614	11	1191
MR genes	MYCN	3.37379	0.913862	3	1395
MR genes	MYO5A	3.44602	0.99213	41	5568
MR genes	MYT1L	4.81416	0.999964	25	3561
MR genes	NAA10	2.59133	0.188428	8	708
MR genes	NAA10	2.59133	0.188428	8	708
MR genes	NAGA	0.2917	2.0199e-06	9	1236
MR genes	NAGLU	1.44732	0.000404074	6	2232
MR genes	NANS	0.298836	0.000176879	6	1080
MR genes	NBN	-0.991763	1.74404e-10	16	2265
MR genes	NDE1	-0.895343	0.0471095	9	1008
MR genes	NDP	0.78461	0.643829	3	402
MR genes	NDST1	3.81013	0.998138	15	2649
MR genes	NDUFA1	1.03609	0.580718	3	213
MR genes	NDUFA11	0.110042	0.538189	4	687
MR genes	NDUFA12	0.36636	0.00201599	3	168
MR genes	NDUFAF5	-0.392103	1.00134e-05	11	1038
MR genes	NDUFS1	-1.23346	3.96655e-09	19	2184
MR genes	NDUFS2	1.88513	0.997735	13	1374
MR genes	NDUFS3	0.73959	0.047137	7	795
MR genes	NDUFS4	-1.06214	0.004165	5	528
MR genes	NDUFS7	1.52821	0.750836	8	642
MR genes	NDUFS8	1.40307	0.0141745	7	633
MR genes	NDUFV1	0.756316	9.82539e-05	10	1395
MR genes	NECAP1	1.41536	0.0409114	8	828
MR genes	NEU1	1.84505	1.93154e-05	6	804
MR genes	NF1	6.21894	1	58	8520
MR genes	NFIX	4.9357	0.989066	11	1509
MR genes	NHEJ1	-0.913312	0.0271845	7	951
MR genes	NHS	1.66984	0.999462	8	4893
MR genes	NIN	-0.651518	8.93549e-06	32	5970
MR genes	NIPBL	5.04337	1	47	8415
MR genes	NKX2-1	3.35339	0.0819265	3	1206
MR genes	NLGN4X	4.26752	0.932299	6	2451
MR genes	NONO	3.7139	0.993947	11	1416
MR genes	NOTCH1	4.48151	1	34	7668
MR genes	NPHP1	-0.866518	1.36519e-08	20	2034
MR genes	NSD1	2.384	1	23	8091
MR genes	NSUN2	-0.096435	0.961846	19	2304
MR genes	NTRK1	0.742229	0.000424899	17	2391
MR genes	NUP62	0.334726	0.804394	2	1569
MR genes	OCLN	1.50389	0.491025	9	1569
MR genes	OCRL	2.88915	0.999918	24	2706
MR genes	ORC1	-0.114513	3.3888e-05	17	2586
MR genes	OTC	0.845666	0.981018	10	1065
MR genes	PACS1	4.32269	0.999906	24	2892
MR genes	PACS1	4.32269	0.999906	24	2892
MR genes	PAFAH1B1	3.66292	0.999633	11	1233
MR genes	PAH	-1.53653	1.1952e-10	13	1359
MR genes	PANK2	1.85506	0.0107918	7	1713
MR genes	PAX6	3.63779	0.998808	13	1311
MR genes	PC	4.04985	0.716436	21	3537
MR genes	PCCA	-0.208515	2.13325e-10	24	2187
MR genes	PCCB	-0.557127	0.000735839	15	1620
MR genes	PCNT	-2.00613	4.17814e-38	47	10011
MR genes	PDE6D	2.11823	0.0844961	5	453
MR genes	PDHA1	2.78094	0.99209	6	615
MR genes	PDSS1	1.49031	0.263152	12	1248
MR genes	PDSS2	0.802479	1.89564e-05	8	1200
MR genes	PEPD	-0.520621	0.0145071	15	1482
MR genes	PET100	x	x	4	222
MR genes	PEX1	-0.0477669	3.96976e-05	24	3852
MR genes	PEX10	-0.545956	0.0104636	6	1041
MR genes	PEX11B	-0.464778	0.000510737	4	780
MR genes	PEX12	0.102714	3.69625e-12	3	1080
MR genes	PEX13	-0.557735	0.0231397	4	1212
MR genes	PEX14	1.44503	0.634568	9	1134
MR genes	PEX16	1.1166	0.00174661	11	1041
MR genes	PEX19	-0.862058	0.0429222	8	900
MR genes	PEX2	-0.850583	0.0555565	3	918
MR genes	PEX26	0.00155984	0.435973	6	918
MR genes	PEX3	0.93866	0.00276137	12	1122
MR genes	PEX5	0.82988	0.401175	16	1965
MR genes	PEX6	1.87448	0.00284959	17	2943
MR genes	PEX7	-0.243455	6.86128e-08	10	972
MR genes	PGAP2	1.12285	0.152224	5	411
MR genes	PGAP3	0.775861	0.0909847	8	963
MR genes	PGK1	-0.316265	0.971139	11	1254
MR genes	PGM3	0.217758	0.0235636	14	1713
MR genes	PHF8	4.59025	0.99824	22	3183
MR genes	PIGG	0.0435426	8.77511e-07	13	2952
MR genes	PIGL	-0.301843	3.55119e-05	7	759
MR genes	PIGW	-1.12142	5.93369e-07	2	1515
MR genes	PIGY	-0.418457	0.106391	1	216
MR genes	PIK3R2	3.02724	0.939627	16	2187
MR genes	PIK3R2	3.02724	0.939627	16	2187
MR genes	PLA2G6	0.728857	2.6604e-08	17	2421
MR genes	PMM2	-2.1371	4.03083e-10	8	660
MR genes	PNP	0.460437	0.0656268	6	870
MR genes	POC1A	0.960466	1.15322e-05	11	1224
MR genes	POGZ	3.35863	0.999999	19	4233
MR genes	POLR2A	8.5892	1	29	5913
MR genes	POLR3A	1.92212	7.38505e-14	31	4173
MR genes	POLR3B	3.43346	2.72991e-09	28	3402
MR genes	POMGNT1	0.727245	1.68024e-09	23	2247
MR genes	POMGNT2	0.803173	0.00772677	2	1743
MR genes	POMT1	0.735965	4.99835e-10	20	2244
MR genes	POMT2	-0.851244	0.000130414	21	2253
MR genes	PORCN	2.43186	0.995196	14	1386
MR genes	PRODH	0.790241	4.75363e-06	14	1803
MR genes	PRPS1	3.82743	0.871771	7	957
MR genes	PRSS12	1.04584	4.55001e-18	13	2628
MR genes	PTCH1	2.85904	0.999999	24	4344
MR genes	PTCHD1	2.41275	0.947053	3	2667
MR genes	PTDSS1	2.46659	0.857749	13	1422
MR genes	PTEN	3.715	0.975507	9	1212
MR genes	PTHB1	-1.1839	6.37524e-10	23	2664
MR genes	PTPN11	3.43331	0.999877	16	1782
MR genes	PTS	0.434679	0.00115619	6	438
MR genes	PUS1	0.89103	0.0199884	6	1284
MR genes	PVRL1	1.8007	0.503156	6	1554
MR genes	PYCR1	-0.289295	0.000359029	7	960
MR genes	PYCR2	0.745287	0.00506294	7	963
MR genes	QDPR	0.122497	0.0658164	7	459
MR genes	RAB18	0.964645	0.955009	9	873
MR genes	RAB23	0.0638917	0.0385174	7	714
MR genes	RAB27A	-1.3695	8.23365e-05	7	666
MR genes	RAB3GAP1	0.553704	3.66101e-05	25	2967
MR genes	RAB3GAP2	-0.274825	0.998736	35	4182
MR genes	RAB40AL	1.10079	0.30649	1	837
MR genes	RAD21	2.75948	0.999545	14	1896
MR genes	RAD50	0.605149	3.45028e-15	25	3939
MR genes	RAF1	2.81986	0.999777	17	1947
MR genes	RARB	2.8314	0.999318	8	1347
MR genes	RARS2	-0.481682	3.49435e-06	20	1737
MR genes	RBBP8	-1.60731	0.000108379	19	2694
MR genes	RBM28	-0.260122	2.04684e-09	19	2280
MR genes	RBMX	3.68899	0.9483	9	1176
MR genes	RECQL4	x	x	22	3627
MR genes	RERE	3.57271	0.999996	17	3897
MR genes	RFT1	-0.349792	3.17067e-06	13	1626
MR genes	RIT1	2.20371	0.66681	6	711
MR genes	RLIM	2.54242	0.991773	4	1875
MR genes	RMND1	0.297954	7.66495e-07	12	1350
MR genes	RPGRIP1L	-1.25863	1.19938e-18	27	3948
MR genes	RPS19	2.06724	0.923993	6	438
MR genes	RTTN	-1.68987	2.40394e-13	49	6681
MR genes	SALL1	0.478512	0.994674	3	3975
MR genes	SATB2	4.74779	0.999563	12	2202
MR genes	SBDS	1.15575	0.119264	5	753
MR genes	SC5D	-0.177053	0.103133	5	900
MR genes	SCO2	-1.26516	0.000101907	2	801
MR genes	SDHA	2.32147	9.38729e-06	15	1995
MR genes	SEPSECS	-0.703546	2.6517e-06	11	1506
MR genes	SERAC1	0.68338	0.00240098	17	1965
MR genes	SETBP1	1.89659	0.999003	6	4791
MR genes	SETD2	3.48483	0.999993	20	5026
MR genes	SETD5	-0.03659	1	22	4329
MR genes	SHH	4.41926	0.912961	3	1389
MR genes	SHOC2	2.56787	0.991705	9	1749
MR genes	SHROOM4	-0.63555	0.997426	10	4482
MR genes	SIL1	0.479349	0.000933875	10	1386
MR genes	SIX3	3.95148	0.348879	2	999
MR genes	SKI	2.96334	0.981402	7	2187
MR genes	SLC12A6	3.4007	0.97818	25	3453
MR genes	SLC16A2	2.90497	0.934352	6	1620
MR genes	SLC17A5	0.10274	0.0221962	11	1488
MR genes	SLC1A4	2.12614	0.242898	8	1599
MR genes	SLC25A12	2.57679	0.88705	18	2037
MR genes	SLC25A15	-0.37146	0.00124732	7	906
MR genes	SLC33A1	2.93241	0.100521	6	1650
MR genes	SLC35C1	2.01408	0.147015	2	216
MR genes	SLC39A8	1.56294	0.891567	9	1383
MR genes	SLC46A1	1.93018	0.104423	6	1380
MR genes	SLC4A4	3.23405	0.999996	25	3285
MR genes	SLC6A17	2.73995	0.962735	12	2184
MR genes	SMAD4	4.18242	0.967433	12	1659
MR genes	SMARCA4	8.36288	1	36	5040
MR genes	SMARCB1	4.50843	0.996808	9	1158
MR genes	SMARCC2	4.26012	1	28	3645
MR genes	SMARCE1	2.9636	0.998188	11	1236
MR genes	SMC3	6.24788	1	29	3654
MR genes	SMOC1	0.882239	0.00600403	12	1308
MR genes	SMPD1	0.402399	4.20472e-07	6	1896
MR genes	SNAP29	-0.81243	0.151662	5	777
MR genes	SNIP1	2.32403	0.905058	4	1191
MR genes	SNX14	0.810265	6.79995e-10	29	2841
MR genes	SNX27	2.35272	0.999885	12	1626
MR genes	SOBP	x	x	7	2622
MR genes	SOS1	2.17903	1	24	4002
MR genes	SOX10	3.31359	0.913098	4	1401
MR genes	SOX11	4.24829	0.343767	1	1326
MR genes	SOX2	4.37597	0.396697	2	954
MR genes	SOX3	x	x	1	1341
MR genes	SPAST	1.58731	0.997075	17	1851
MR genes	SPATA5	-0.184123	4.64814e-10	16	2682
MR genes	SPR	0.918106	0.000439257	3	786
MR genes	SPRED1	1.04121	0.868668	7	1335
MR genes	SPTBN2	4.52798	0.999978	38	7173
MR genes	SRCAP	2.22944	1	34	9693
MR genes	SRD5A3	0.42264	0.040727	5	957
MR genes	STAMBP	0.809731	0.00143027	11	1275
MR genes	STIL	-0.732531	0.202688	17	3867
MR genes	STRA6	-0.684589	3.24591e-08	19	2121
MR genes	SUCLG1	-1.09513	0.0597686	9	1041
MR genes	SUOX	-0.291264	0.00208477	4	1638
MR genes	SURF1	-1.33654	1.02064e-13	9	903
MR genes	SYT14	0.831196	0.966549	10	1860
MR genes	TAF1	6.08255	1	38	5682
MR genes	TAF2	2.05694	0.566087	26	3600
MR genes	TAT	0.587928	0.0214384	12	1365
MR genes	TBC1D20	0.858963	0.912642	10	1212
MR genes	TBC1D7	0.151309	8.30116e-06	8	882
MR genes	TBL1XR1	3.89135	0.998822	16	1545
MR genes	TBR1	5.57131	0.993588	6	2049
MR genes	TBX1	3.41169	0.983397	9	1488
MR genes	TCN2	-2.66778	0.0222896	9	1284
MR genes	TCTN3	-0.357983	6.43976e-08	14	1824
MR genes	TECR	3.27825	0.757501	13	927
MR genes	TELO2	-0.521037	4.84231e-07	21	2514
[truncated: 70 more rows]
